# Supplementary material for: A feature selection strategy for gene expression time series experiments with hidden Markov models
Source: PLoS One. 2019 Oct 10;14(10):e0223183. doi: 10.1371/journal.pone.0223183 (PMC6786538; doi:10.1371/journal.pone.0223183)
Supplement: S1 File — A source code R-package that is ready to be installed. It contains the strategy proposed in this work. (ZIP) [file pone.0223183.s001.zip]

Archive with 1 entries (1 files):
- FSHMM_1.0.3.tar.gz
