# Supplementary material for: A feature selection strategy for gene expression time series experiments with hidden Markov models
Source: PLoS One. 2019 Oct 10;14(10):e0223183. doi: 10.1371/journal.pone.0223183 (PMC6786538; doi:10.1371/journal.pone.0223183)
Supplement: S1 Table — Excel book with the enriched GO terms found with FSHMM. The first sheet contains the GO terms in common with the Ferreiros et al work, and the second sheet has those found exclusively with the FSHMM strategy. (XLSX) [file pone.0223183.s002.xlsx]

## Sheet: Common
ID	Description
GO:0051251	positive regulation of lymphocyte activation
GO:0046649	lymphocyte activation
GO:0032943	mononuclear cell proliferation
GO:0046651	lymphocyte proliferation
GO:0070661	leukocyte proliferation
GO:0032944	regulation of mononuclear cell proliferation
GO:0050670	regulation of lymphocyte proliferation
GO:0070663	regulation of leukocyte proliferation
GO:0051249	regulation of lymphocyte activation
GO:0002694	regulation of leukocyte activation
GO:0050865	regulation of cell activation
GO:0042113	B cell activation
GO:0030098	lymphocyte differentiation
GO:0002695	negative regulation of leukocyte activation
GO:0050866	negative regulation of cell activation
GO:0030217	T cell differentiation
GO:0042110	T cell activation
GO:0002521	leukocyte differentiation
GO:0050870	positive regulation of T cell activation
GO:0002683	negative regulation of immune system process
GO:0050863	regulation of T cell activation
GO:0042129	regulation of T cell proliferation
GO:0022407	regulation of cell-cell adhesion

## Sheet: Exclusive
ID	Description
GO:0007159	leukocyte cell-cell adhesion
GO:1903037	regulation of leukocyte cell-cell adhesion
GO:0001525	angiogenesis
GO:0060562	epithelial tube morphogenesis
GO:0001569	branching involved in blood vessel morphogenesis
GO:0048514	blood vessel morphogenesis
GO:0042098	T cell proliferation
GO:0035239	tube morphogenesis
GO:0046427	positive regulation of JAK-STAT cascade
GO:1904894	positive regulation of STAT cascade
GO:0035295	tube development
GO:0033674	positive regulation of kinase activity
GO:0046635	positive regulation of alpha-beta T cell activation
GO:0043549	regulation of kinase activity
GO:0098609	cell-cell adhesion
GO:0002009	morphogenesis of an epithelium
GO:0046634	regulation of alpha-beta T cell activation
GO:0045860	positive regulation of protein kinase activity
GO:0045859	regulation of protein kinase activity
GO:0042531	positive regulation of tyrosine phosphorylation of STAT protein
GO:0030155	regulation of cell adhesion
GO:0001763	morphogenesis of a branching structure
GO:0045580	regulation of T cell differentiation
GO:0001944	vasculature development
GO:0015804	neutral amino acid transport
GO:0050731	positive regulation of peptidyl-tyrosine phosphorylation
GO:0072358	cardiovascular system development
GO:1903038	negative regulation of leukocyte cell-cell adhesion
GO:0035148	tube formation
