# Supplementary material for: A feature selection strategy for gene expression time series experiments with hidden Markov models
Source: PLoS One. 2019 Oct 10;14(10):e0223183. doi: 10.1371/journal.pone.0223183 (PMC6786538; doi:10.1371/journal.pone.0223183)
Supplement: S2 Table — Table with the gene symbol of the all relevant features found in the GSE75417 RNAseq data with the FSHMM strategy. (XLSX) [file pone.0223183.s003.xlsx]

## Sheet: Sheet1
Gene Symbol
Ccnd2
Trim25
Pemt
Arvcf
Grasp
Acvr1b
Gm2a
Hk2
Haao
Abhd15
Hoxb6
Loxl3
Serpinf1
Txnrd3
Bcl11a
Slc7a7
Zfp276
Kctd10
Araf
Sema6b
Ramp2
Vps50
Sost
Stk38l
Il16
Clpb
Vwf
Bbc3
Acp2
Dbf4
Cd320
Dyrk1b
Snrpd1
Pdcd2l
Lcp2
Prkra
Pex6
Il17ra
Apoe
Prkar2b
Zfp959
Mpnd
Ranbp2
Grk5
Fkbp11
Dusp3
Ier3
Rnf215
Sec14l2
Tmem179b
Taf6l
Ppfia3
Il7r
Efnb3
Fam162a
Col5a3
Angptl2
Cacna1b
Trmt10a
Col26a1
Ctse
Pnpla6
Arhgef18
Cnn2
Hdac9
Dgkq
Sgsh
Wdr1
Slc2a9
Ndrg1
Dnajb1
Pcyt1a
Ampd3
Tfap4
Rfx5
Spo11
Ncoa2
Tuft1
Kptn
Prss16
Zbtb32
Ggt1
Crip2
Srm
Ptbp1
Slc5a6
Tspan31
Neu1
Ddah2
Lsm2
Stx1a
Bcl2l1
Crlf1
Scrn3
1700109H08Rik
Ubc
Elk3
Pou2f2
Hdac5
Pdcl
Derl3
Gnat2
Tnpo1
Fpgs
Fxyd5
Tfcp2
Nuak2
Snap47
Ifrd2
Mrpl52
Mettl16
Rbm25
Adssl1
Vipr2
Exoc3l2
Zfp296
Pgam1
Crybg2
Ubxn11
Etv5
Tnfaip8l2
Pax5
Zswim7
Ankrd28
Pkd2l2
Mrps25
Cmc2
Pdcd2
Fhod1
Tppp3
Dnajb9
Nolc1
Hmgb3
Gadd45b
Endog
Ager
Mocs2
Hspa8
Gtf2ird2
Fcgr1
Ncf1
Fli1
Ppfibp1
Plgrkt
Lnx2
Ift27
Plcg1
Slpi
Sdc4
Cdc6
Abr
Afmid
Etv4
Dhx58
Stk4
Zcchc10
Vezf1
Sept8
Mtmr4
Ypel2
Akap1
Kdm6b
2810408A11Rik
Acsl1
Mrpl58
Slc22a5
Dnah1
Dnase1l1
Rnf145
Tlcd1
Calr3
Rwdd1
Cep57l1
Utrn
Tnfaip3
Crybg1
Actr6
Uhrf1bp1l
Myb
Snrpf
Fgd6
Rufy2
Ppa1
Pcsk4
Peli1
Slc1a4
Ndufs7
Kcnmb1
Grb10
Ddc
Cpm
Csrp2
Phlda1
Tmbim4
D10Wsu102e
Glyctk
Appl2
Lyrm7
Stk10
Nsg2
Cyfip2
Cdkl3
Hus1
Tcn2
Smtn
Cfap36
2810021J22Rik
Myo19
Atxn7l1
Nampt
Pik3cg
Hs1bp3
Gna13
Map2k6
Kif3c
Hnf1b
Tcam1
Pecam1
Ten1
Exoc7
Med31
1810032O08Rik
Dhrs13
Tac4
Cacnb1
Nr1d1
Scfd1
Pole2
Sec23a
Mia2
Spata7
Nfkbia
Prkch
Rps6ka5
Pfkp
Otub2
Acot2
Fam161b
Tgfb3
Slc25a29
Gpr132
Gpr137b
Amph
Tpmt
Cenpp
Spin1
Rpp40
Snrnp48
Syk
Fancc
Habp4
Pdlim7
Zfp369
Fastkd3
Trpc7
Glrx
Mctp1
Xrcc4
Cd180
Polk
Iqgap2
Kif2a
Serinc5
Cenpk
Cwc27
Rgs7bp
Map3k1
Il6st
Comtd1
Nr1d2
Thrb
Nudt13
Mss51
Ktn1
Pnp
Rnase4
Sh3bp5
Ebpl
Spryd7
Pspc1
Zmym2
Xpo4
Zc3h13
Epsti1
Esco2
Pibf1
Gfra2
Rnf219
Rab2b
Golph3
Carmil3
Ankrd33b
Rai14
Mtdh
Angpt1
Myc
Washc5
Atad2
Zhx1
Mrpl13
Sla
Fam49b
Zc3h7b
Deptor
Parvb
C1qtnf6
Slc38a2
Xrcc6
Mgrn1
Crebbp
Adck5
Cblb
Fopnl
Zbtb20
Ccdc116
Yars2
B4galt4
Arhgap31
Ece2
Tmem41a
Fetub
Atp5j
Ets2
Pros1
Runx1
Son
Adcy6
Slc4a8
Nr4a1
Npff
Calcoco1
Cdkn1a
Mospd1
Wrb
Parp3
Slc26a6
Slc17a9
Esx1
Pisd
Rhebl1
Sfi1
Synj2
Satb1
Mrpl14
Nfkbie
Clic5
Rsph9
Tfeb
Cpne5
Fgd2
Myom1
Spast
Nrxn1
Hagh
Anks1
Rock1
Esco1
H2-Oa
Ltb
Atp6v1g2
Atat1
Spry4
Mrps18b
Dtwd2
Ldlrad4
Tmem216
Zfand5
Snx15
Slc25a45
Cabp4
Aldh3b1
Slc29a2
Add3
Anapc11
Pcyt2
Pycr1
Ndufb8
Twnk
Nfkb2
Bbs4
Lztfl1
Ribc1
Fam120c
Acot9
Prdx4
Nab2
Atp23
Inpp5a
Tspan4
Sumf2
Clybl
Pde8a
Arhgef9
Mcrip2
Tyms
D3Ertd751e
Taf3
Sec61a2
Get4
Tspan17
Pikfyve
Lancl1
Kansl1l
Cd28
Ica1l
Sgo2a
Kdelc1
Tex30
Eif5b
Mrpl30
Stk17b
Inpp1
Stat1
Ogfrl1
Nhej1
Wnt10a
Rnf25
Slc11a1
Pnkd
Ppm1f
Xrcc5
Pecr
Zfand2b
Sp100
Itm2c
Farsb
Ptpn4
Pik3c2b
Xpr1
Mr1
Lamc1
Rgl1
Rnf2
Coq8a
Acbd3
Spta1
Vangl2
Tbx19
Ccdc181
Kifap3
Smyd2
Bpnt1
Lamb3
Frmd4a
Dusp12
Optn
Vamp4
Mrc1
Pip4k2a
Bmi1
Mmadhc
Il2ra
Spopl
Pfkfb3
Mastl
Abi2
Pdss1
Pkn3
Fam129b
Coq4
Med27
Ddx31
Eng
Gfi1b
Ntmt1
Zeb2
Rbm18
Ifih1
Notch1
Nacc2
Dpp7
Timm10
Phospho2
Katnbl1
Lpcat4
Dnajc24
Cd82
Eif3j1
Mdk
Cdan1
Haus2
Lrrc57
Itpka
Ltk
Cdc25b
Spred1
Mcm8
Crls1
Hdc
Zc3h8
Cd93
Gins1
Dnmt3b
Fam209
Lrrcc1
Armc1
Acss2
Sla2
Sec62
Slc7a11
Il12a
Tsc22d2
Notch2
Slc35a3
Gar1
Egf
Alpk1
Sema4a
Gpatch4
Mttp
Cth
Ctbs
Ccne2
Fam92a
Tmem55a
Nbn
Rps20
Ndufaf4
Lmo4
Trmo
Coro2a
Fmn2
Ptgr1
Snx30
Smim27
Epb41l4b
Dcaf12
Cd72
Sit1
Ccdc107
Rgp1
Glipr2
Sgip1
Jak1
Slc6a9
Scp2
0610037L13Rik
Lrp8
Cyb5rl
Dyrk2
Gale
Plk3
Eif2b3
Tal1
Ccdc28b
Tmem234
Rhd
Psmb2
Gnl2
Rspo1
Smpdl3b
Mecr
Casp9
Padi2
Xrcc2
Hes3
Abcb1b
Slc25a33
Rint1
Fbxo44
Dnajc2
Mib2
Cdk11b
Ccnl2
Dvl1
Cptp
Acox3
Fosl2
Rhoh
Tec
Glmn
Rufy3
Spp1
Hsd17b11
Aff1
Gpat3
Plac8
Rsrc2
Rhof
Camkk2
Ncor2
Ung
Rita1
Rasal1
Phf14
Hsph1
Ephb4
Agfg2
Ppp1r35
Asns
Ahcyl2
Dusp11
Rab43
Hmces
Frmd4b
Chchd6
Tuba8
Clec4d
Zfp248
Etv6
Emp1
Plekha5
Bcat1
Cmas
Vgll4
Clec2i
Gas2
Asb7
Tarsl2
Mphosph10
Blm
Iqgap1
Sema4b
Dpf1
Yif1b
Ddias
Coq7
Pde2a
Mylpf
Stard10
Fchsd2
Lat
Il21r
Bcl7c
Cdr2
Mrpl17
Lyrm1
Lhpp
Fam53b
Trim21
Zranb1
Pgap2
St5
Dock11
Elf4
Praf2
Timm17b
Rbm3
Stard8
Pbdc1
Btk
Gla
Il2rg
Syap1
Naa10
Fam3a
Rasa3
Coprs
Agpat5
Eif4ebp1
Ap3m2
Dctd
Msmo1
Irf2
Cenpu
Nek1
Slc10a7
Txnl4b
Zfp821
Arl2bp
Adgrg1
Mthfsd
Pde4c
Nae1
Tradd
Nfatc3
St14
Grik4
St3gal4
Abhd12
Pou2af1
Il10ra
Chek1
Mcam
Irak1bp1
Glce
Ptpn9
Pkm
Neil1
Lrrc1
Plscr1
Lactb
Car12
Plscr4
Rbpms2
Parp16
Xrn1
Atp1b3
Ube2cbp
Cmtm6
Tgfbr2
Nme6
Slc25a38
Cep63
Srprb
Bsn
Nicn1
Klhdc8b
Pygm
Crebl2
Fam189b
Lmo2
Exd2
Trib3
Troap
Rag2
Slc16a1
Ap4b1
Calhm2
Gas7
Tbc1d4
Nol12
Lss
Slc7a6os
Ybey
Ttc28
Trim45
Wdr3
Lpp
Fbxl8
Ctdspl2
Gtpbp6
Trmt13
Fam160b1
Idua
Gtf2a2
Piwil2
Zfp7
BC034090
Spr
Gadd45gip1
Mnd1
Tmem131l
Nrxn2
Rpap2
Dnah8
Engase
Ppargc1b
Ppp3r1
Dnah17
Pqlc1
Scaper
Ccdc17
Tpst1
Tspoap1
Rnf43
Exosc4
Zdhhc14
Jdp2
Sdr42e1
Gtf2h5
Ramp1
Parp14
Gcsh
Zfp707
Cyb561a3
Pcnx4
Ccpg1
Atp5h
Ppp1r18
2700049A03Rik
Pik3ip1
Ssh3
Zyg11b
Tiparp
Grn
Tmx4
Dusp5
Tle2
Gna15
Mfsd12
Fam214a
Lrr1
Filip1
Tjp3
Rtkn
Tmem106a
Hrh2
Map2k2
Anapc13
Oma1
Wnk4
Nubpl
Tanc1
Ccdc186
Leprot
Pkig
Nfkbiz
Shq1
Dennd1a
Tab3
Reep6
Ntng2
Rubcn
Grhpr
Cbarp
Tnfsf9
Alg8
Dok3
Bbs10
Pim3
Ythdc1
Cerk
Ttc38
Fnip1
Sigmar1
Vezt
Prr5
Hist1h1c
Lrrk2
Ap5m1
Gramd1c
Csgalnact1
P2ry14
F630111L10Rik
Gadd45a
9530077C05Rik
Btg1
Ermard
9030025P20Rik
Gm3435
Plxnb2
Tmtc3
Wdr44
Lin37
Dna2
Neto2
4921524J17Rik
Rab8b
Zfp146
Aff3
Myom3
E330009J07Rik
Spry1
Galnt6
Bag4
Kdm6a
Trmt6
Rcor3
Endod1
Slc30a1
Arid5a
Tedc1
Vash2
Ephx3
BC022687
Osbpl5
Atoh8
Vps13b
H2-DMa
Ahdc1
Themis2
Limch1
Xkr8
Ptger2
Fbxw17
Smim14
Tspan14
Bicd2
Fgd3
1110032A03Rik
Snn
Rara
Cramp1l
Tigar
Socs1
Mrm3
Cdkn2aip
Enpp6
Fam126b
Mylip
Fbxo8
Tapbpl
Snx10
Sgsm2
Lasp1
Focad
Higd1a
Abhd17c
Cdk19
Tmco3
Rpf2
Tbc1d17
Ciart
Efl1
Ift172
Ctss
Hoxb4
Hoxb5
Golga4
Atp5l
Ephx1
Smurf1
Gngt2
Kat7
Sccpdh
Slco4a1
Ppp1r9b
Bloc1s5
Rps21
Tlr4
Cpq
Timm8b
Tasp1
Rreb1
Rsad1
Nexn
Whrn
Ube2h
Akap7
Rbpj
Nlrc4
Stx11
Isg20
Nt5dc1
Uhrf1bp1
Ppp1r3f
Nphp4
Mrpl12
Kmo
Zc3h10
Wdr70
Rere
Tmem120a
Alg14
Cited2
Etfbkmt
Hip1
Rsbn1l
Zc3h12d
Dtx4
Fam60a
Cbx4
Ifi203
LOC102641031
Slc7a5
Lats1
Ipo8
Ift88
Plcb2
Klhl42
Pnrc1
Tax1bp3
Fmo1
1700012D01Rik
Nemp1
Zfp704
Trappc5
Bach2
Cdk6
Ddx58
Fbxl4
Rc3h1
Plekha4
Pogk
Ppp1r13l
Iqcc
Hlcs
Begain
Rfx3
Fam117b
Rwdd2b
H2afv
Otud3
Sox15
Gtf3c3
Tmem29
Pum3
Mdfic
Hibch
Tmtc4
5730559C18Rik
Bicdl1
D11Wsu47e
Kif21b
Slc39a11
Bivm
Btbd7
Enc1
Pdcd7
Metap1d
Agrn
Dcaf17
Rapgef5
Acacb
Ncapg2
Csgalnact2
Abhd14b
Fam212a
Ammecr1
Ttc19
Ehbp1
Sgsm3
Rbm45
C1galt1
Dctpp1
Dmtf1
Map2k3os
Adprhl2
Kdm7a
Oscp1
Maff
Acad10
Acad12
Alkbh5
Krtcap2
Ptgir
Arl11
Pyurf
Zmpste24
Fam129c
Mei4
Filip1l
Hilpda
Zbtb37
Gimap5
Zc2hc1a
Kbtbd7
Ncmap
Lsm8
Il20rb
Osbpl1a
Trp53i13
Phlpp1
Slc25a53
Slc16a13
Tigd3
9930012K11Rik
Csrnp2
Zfp354c
Zfp444
Napepld
S1pr1
Slc25a26
Tubb2b
Med26
Fahd1
Nyap1
Sh2d5
Tnfrsf26
Cxcr4
Cox19
Sys1
Thtpa
B230219D22Rik
Whamm
Zswim3
Tmem268
Gapt
9930021J03Rik
Tmem229b
Pik3r6
Zfp322a
Jrk
Pcdhb17
Kcnk6
Lrrc75a
Cmtr2
Cox17
Fam43a
Tcaim
Tifa
Epm2aip1
Riox1
Slc39a3
Tefm
Mars2
Zfp41
Khnyn
Ptgs1
Cmya5
Xxylt1
Erfe
Fbxo28
Lxn
Tyw3
Fgfbp3
Champ1
Atg16l2
Cd300lf
Trim16
Gpr157
Hes5
Zfp473
Taf13
4632415L05Rik
Entpd1
Sacs
Frmd6
Ankrd46
Pdp2
Timm29
Fam212b
Mypop
Phldb1
Tob2
Hoxb3
Slc35e4
Hexim1
Zfp710
Rnf24
Fkrp
Tmem121
Zadh2
Ccr2
Mblac1
Smcr8
Aff4
Dtx3l
Espnl
Spty2d1
Tsku
Zbtb45
Tifab
Zbtb14
Nlrp10
Arhgap15
Arhgap23
Rpp38
Gpr171
Gm867
Scd4
Prag1
Fam241a
Fam78a
Gpd1l
Plekho2
Rtn4rl2
P2ry10
Efcab5
Selenon
Fam71e1
Gimap9
Rpusd3
Ercc6l
Tceanc
Irf2bp2
Ufsp1
Arhgef39
Rps19bp1
Wdcp
B3glct
Prdm9
Smim11
Lax1
Tagap1
Pfdn4
Tbc1d30
Atp6v1a
St6galnac3
Dlg2
Rnf103
Senp7
2700081O15Rik
Mllt11
Prx
Nrgn
Zfp943
Phgdh
Tcf4
3110082I17Rik
Dancr
Dusp7
Chchd3
Lysmd1
Camk2d
Cnn3
Skida1
Utp18
Slc25a40
Skp2
Zdhhc25
Syne3
Gon4l
Msi1
Taf4b
Kcnn4
Tmem62
Parp4
Trim65
Tmem119
Ap1s3
Zscan22
Msra
Atrnl1
Cgrrf1
C1ra
Fam72a
Rbm3os
Sertad3
Sec23ip
Pprc1
Hmcn2
Mettl4
Gemin6
Tmem69
Zkscan5
St3gal5
Ticam2
Dennd1b
Zfp981
Actr3b
AI987944
Fkbp2
Them6
Cspp1
Jmjd6
Ebf1
Mettl15
Bcl2
Mpp7
Colq
Gapdh
Gapdh-ps15
Bloc1s3
Prtn3
Fam204a
Camk2b
Mdn1
Gstm1
Smco4
Rrp1b
Zfp110
Osm
Hist1h1b
Nfe2
Skap2
R74862
Vpreb2
Cdyl
Rpl11
Vpreb1
Fxn
Max
2610301B20Rik
Arhgef12
Rcan3
Rgs3
Dbp
Ube4a
Ptp4a3
Zfp930
Hspa2
Prmt7
Slc35e3
Trim5
Adgrg3
0610040J01Rik
Tor3a
Tmem219
Tnfrsf19
Eno3
Pla2g16
Ipmk
Intu
Myl4
Blnk
Acvr2b
Smim20
Mdc1
Hist1h2ab
Dlgap4
Zscan20
Rbak
Zfp27
Lancl2
Tmem65
Zfp398
Cnr2
Mysm1
Hist1h2bk
Kcnc3
Phactr2
Klhl24
Zfp938
Stat4
9130023H24Rik
Hist1h2ak
Nol7
Alg11
Bcl9l
Zfp947
Tmed5
D630045J12Rik
Eno1
Zfp773
Chchd1
Cnnm2
Med14
Cenpj
Gimap8
Tank
Clasp1
ND6
Selenop
Snora41
Snord104
Snora31
Snord49a
Phactr4
Tmem42
Mthfs
Tecpr1
Gm5113
Psg16
Zfp617
Xpo5
H2-T23
H2-Q10
Ankrd23
Lrch1
Ninl
Cst7
Amn1
Usf3
Pnp2
Il3ra
Hist2h2ac
Zbtb34
Zfp874a
Hist1h2ag
Epc2
Fbp1
Ccnd1
Capza1
Hs3st3b1
Tlnrd1
Nsmce3
Top1
Zfp992
Runx3
Bicra
Dnajc25
Jund
Cecr2
Map3k5
Rom1
1810009A15Rik
Bscl2
Csf2rb
Tuba1a
Ppp1r3e
Phf20l1
Gm10384
Lyrm9
Spef2
Rybp
Vamp5
Zfp449
H2-Ab1
H2-Ke6
Arhgdig
Cenps
Cdkn2b
Hbb-b1
Hbb-b2
Hbb-bt
4930520O04Rik
Osgin1
Mlycd
Nlrc5
Zfp788
Zfp382
Gm10654
I830077J02Rik
Ehd2
Mex3a
Gm14296
Zfp972
Cass4
Ttll9
Thbd
Arrdc3
Itpripl1
Lcmt2
Inafm2
AW112010
Hist1h2bb
Ccdc58
Amd1
Cenpw
Wipf1
Igll1
Dolk
Commd6
Selenom
Sox4
Selenoh
Ass1
Tmem203
Nrarp
Zfp982
D030028A08Rik
Zfp566
Evi2a
Rad54b
Leng1
Mon1b
Ifi47
Zfp429
Prnp
Sap25
Zan
Mthfsl
St6galnac4
B3gnt7
Sssca1
H2-T10
6530402F18Rik
March2
Ankrd39
Gm15232
Snhg15
Snhg3
Med9os
4921531C22Rik
5430405H02Rik
Arhgap27os3
4833417C18Rik
Mkln1os
Gm15787
Ftx
E130102H24Rik
Gm15708
Kantr
Bcl2l2
B230216N24Rik
Timm10b
Rps6kc1
Prr22
Tarbp1
Smim13
Col6a5
E130317F20Rik
Bend4
Pou5f2
Hmgcs1
Gm3336
Ccdc85b
Edaradd
Hist1h2bn
Zfp870
Zfp994
A330023F24Rik
B230354K17Rik
9230114K14Rik
2700038G22Rik
Gm16907
1700007L15Rik
2310001H17Rik
D930016D06Rik
Gm16675
Jpx
6230400D17Rik
1110019D14Rik
Mirt1
1700024F13Rik
2810429I04Rik
B230217O12Rik
A930007I19Rik
