# Supplementary material for: A feature selection strategy for gene expression time series experiments with hidden Markov models
Source: PLoS One. 2019 Oct 10;14(10):e0223183. doi: 10.1371/journal.pone.0223183 (PMC6786538; doi:10.1371/journal.pone.0223183)
Supplement: S3 Table — Table with the over repressented GO terms using the relevant features found in the GSE75417 RNAseq data and DAVID. The table has the GO term, its description, the p-value, adjusted p-value, q-value and its relevant genes. (XLSX) [file pone.0223183.s004.xlsx]

## Sheet: Sheet1
ID	Description	pvalue	p.adjust	qvalue	geneID	Count
GO:0051251	positive regulation of lymphocyte activation	0.00182709	0.00182709	0.181054	Cd320/Il7r/Efnb3/Ager/Myb/Peli1/Syk/Il6st/Pnp/Fam49b/Cdkn1a/Cd28/Spta1/Bmi1/Il2ra/Il12a/Ung/Hsph1/Ephb4/Clec2i/Blm/Il2rg/Tgfbr2/Tnfsf9/H2-DMa/Rara/Socs1/Tlr4/Pik3r6/Ccr2/Bcl2/Bloc1s3/H2-T23/H2-Ab1/Igll1	35
GO:0046649	lymphocyte activation	2.84e-06	2.84e-06	0.0110626	Loxl3/Bcl11a/Cd320/Dusp3/Il7r/Efnb3/Hdac9/Zbtb32/Pou2f2/Hdac5/Tnfaip8l2/Hmgb3/Ager/Sdc4/Tnfaip3/Myb/Peli1/Hs1bp3/Syk/Xrcc4/Cd180/Il6st/Pnp/Pibf1/Fam49b/Cblb/Cdkn1a/Satb1/H2-Oa/Cd28/Nhej1/Slc11a1/Spta1/Bmi1/Il2ra/Zc3h8/Sla2/Il12a/Notch2/Sema4a/Nbn/Sit1/Rhoh/Glmn/Ung/Hsph1/Ephb4/Clec4d/Clec2i/Blm/Lat/Dock11/Elf4/Btk/Il2rg/Nfatc3/Tgfbr2/Rag2/Tmem131l/Tnfsf9/Fnip1/H2-DMa/Rara/Socs1/Tlr4/Rbpj/Stx11/Zc…	91
GO:0032943	mononuclear cell proliferation	0.000163596	0.000163596	0.0690138	Cd320/Il7r/Zbtb32/Ager/Sdc4/Peli1/Syk/Cd180/Il6st/Pnp/Cblb/Cdkn1a/Satb1/Cd28/Slc11a1/Spta1/Bmi1/Il2ra/Il12a/Glmn/Clec2i/Blm/Elf4/Btk/Tgfbr2/Rag2/Tmem131l/Tnfsf9/Tlr4/Zc3h12d/Rc3h1/Il20rb/Cxcr4/Gapt/Ccr2/Bcl2/Vpreb2/Vpreb1/H2-T23/H2-Ab1/Prnp	41
GO:0046651	lymphocyte proliferation	0.000126296	0.000126296	0.0597947	Cd320/Il7r/Zbtb32/Ager/Sdc4/Peli1/Syk/Cd180/Il6st/Pnp/Cblb/Cdkn1a/Satb1/Cd28/Slc11a1/Spta1/Bmi1/Il2ra/Il12a/Glmn/Clec2i/Blm/Elf4/Btk/Tgfbr2/Rag2/Tmem131l/Tnfsf9/Tlr4/Zc3h12d/Rc3h1/Il20rb/Cxcr4/Gapt/Ccr2/Bcl2/Vpreb2/Vpreb1/H2-T23/H2-Ab1/Prnp	41
GO:0070661	leukocyte proliferation	0.000238305	0.000238305	0.0725307	Cd320/Il7r/Zbtb32/Ager/Sdc4/Peli1/Syk/Cd180/Il6st/Pnp/Cblb/Cdkn1a/Satb1/Cd28/Slc11a1/Spta1/Bmi1/Il2ra/Il12a/Glmn/Clec2i/Blm/Elf4/Btk/Tgfbr2/Rag2/Tmem131l/Tnfsf9/Tlr4/Zc3h12d/Rc3h1/Il20rb/Cxcr4/Gapt/Ccr2/Bcl2/Vpreb2/Vpreb1/H2-T23/H2-Ab1/Prnp	41
GO:0032944	regulation of mononuclear cell proliferation	0.00121838	0.00121838	0.14833	Cd320/Ager/Sdc4/Peli1/Syk/Il6st/Pnp/Cblb/Cdkn1a/Cd28/Spta1/Bmi1/Il2ra/Il12a/Glmn/Clec2i/Blm/Btk/Tgfbr2/Tmem131l/Tnfsf9/Tlr4/Zc3h12d/Rc3h1/Il20rb/Ccr2/Bcl2/H2-T23/H2-Ab1/Prnp	30
GO:0050670	regulation of lymphocyte proliferation	0.000938513	0.000938513	0.121183	Cd320/Ager/Sdc4/Peli1/Syk/Il6st/Pnp/Cblb/Cdkn1a/Cd28/Spta1/Bmi1/Il2ra/Il12a/Glmn/Clec2i/Blm/Btk/Tgfbr2/Tmem131l/Tnfsf9/Tlr4/Zc3h12d/Rc3h1/Il20rb/Ccr2/Bcl2/H2-T23/H2-Ab1/Prnp	30
GO:0070663	regulation of leukocyte proliferation	0.00138367	0.00138367	0.151177	Cd320/Ager/Sdc4/Peli1/Syk/Il6st/Pnp/Cblb/Cdkn1a/Cd28/Spta1/Bmi1/Il2ra/Il12a/Glmn/Clec2i/Blm/Btk/Tgfbr2/Tmem131l/Tnfsf9/Tlr4/Zc3h12d/Rc3h1/Il20rb/Ccr2/Bcl2/H2-T23/H2-Ab1/Prnp	30
GO:0051249	regulation of lymphocyte activation	8.49e-05	8.49e-05	0.0510841	Loxl3/Cd320/Dusp3/Il7r/Efnb3/Tnfaip8l2/Hmgb3/Ager/Sdc4/Tnfaip3/Myb/Peli1/Syk/Il6st/Pnp/Pibf1/Fam49b/Cblb/Cdkn1a/H2-Oa/Cd28/Spta1/Bmi1/Il2ra/Zc3h8/Il12a/Sit1/Glmn/Ung/Hsph1/Ephb4/Clec2i/Blm/Lat/Btk/Il2rg/Tgfbr2/Tmem131l/Tnfsf9/H2-DMa/Rara/Socs1/Tlr4/Zc3h12d/Rc3h1/Il20rb/Pik3r6/Ccr2/Lax1/Bcl2/Bloc1s3/H2-T23/H2-Ab1/Igll1/Nrarp/Prnp	56
GO:0002694	regulation of leukocyte activation	0.000270458	0.000270458	0.0768289	Loxl3/Cd320/Dusp3/Il7r/Efnb3/Tnfaip8l2/Hmgb3/Ager/Sdc4/Abr/Tnfaip3/Myb/Peli1/Syk/Il6st/Pnp/Pibf1/Fam49b/Cblb/Cdkn1a/H2-Oa/Cd28/Spta1/Bmi1/Il2ra/Zc3h8/Il12a/Sit1/Glmn/Ung/Hsph1/Ephb4/Clec2i/Blm/Lat/Btk/Il2rg/Plscr1/Tgfbr2/Tmem131l/Tnfsf9/H2-DMa/Rara/Socs1/Tlr4/Zc3h12d/Rc3h1/Il20rb/Pik3r6/Cd300lf/Ccr2/Lax1/Bcl2/Bloc1s3/Cnr2/H2-T23/H2-Ab1/Igll1/Nrarp/Prnp	60
GO:0050865	regulation of cell activation	9.59e-05	9.59e-05	0.0510841	Loxl3/Cd320/Apoe/Dusp3/Il7r/Efnb3/Tnfaip8l2/Hmgb3/Ager/Sdc4/Abr/Tnfaip3/Myb/Peli1/Nr1d1/Syk/Il6st/Pnp/Pibf1/Fam49b/Cblb/Cdkn1a/H2-Oa/Cd28/Spta1/Bmi1/Il2ra/Zc3h8/Il12a/Lmo4/Sit1/Tec/Glmn/Ung/Hsph1/Ephb4/Clec2i/Blm/Lat/Btk/Il2rg/Plscr1/Tgfbr2/Tmem131l/Tnfsf9/H2-DMa/Rara/Socs1/Tlr4/Zc3h12d/Rc3h1/Sox15/Il20rb/Pik3r6/Cd300lf/Ccr2/Lax1/Bcl2/Bloc1s3/Cnr2/H2-T23/H2-Ab1/Igll1/Nrarp/Prnp	65
GO:0042113	B cell activation	0.000205521	0.000205521	0.0690138	Bcl11a/Cd320/Il7r/Hdac9/Pou2f2/Hdac5/Hmgb3/Tnfaip3/Myb/Peli1/Syk/Xrcc4/Cd180/Pnp/Cdkn1a/Cd28/Nhej1/Bmi1/Notch2/Nbn/Ung/Dock11/Btk/Il2rg/Rag2/Fnip1/Tlr4/Rbpj/Rc3h1/Gapt/Lax1/Gon4l/Bcl2/Skap2/Vpreb2/Vpreb1/Adgrg3/Blnk/H2-Ab1/Igll1	40
GO:0030098	lymphocyte differentiation	0.000516111	0.000516111	0.0973739	Loxl3/Bcl11a/Il7r/Hdac9/Pou2f2/Hdac5/Hmgb3/Tnfaip3/Myb/Hs1bp3/Syk/Xrcc4/Pnp/Satb1/H2-Oa/Cd28/Nhej1/Bmi1/Il2ra/Zc3h8/Il12a/Notch2/Sema4a/Rhoh/Clec4d/Blm/Dock11/Btk/Il2rg/Nfatc3/Tgfbr2/Rag2/Tmem131l/Tnfsf9/Fnip1/H2-DMa/Rara/Socs1/Rbpj/Cdk6/Rc3h1/Pik3r6/Ccr2/Gon4l/Jmjd6/Bcl2/Adgrg3/H2-Ab1/Sox4/Nrarp	50
GO:0002695	negative regulation of leukocyte activation	0.000609877	0.000609877	0.103949	Loxl3/Dusp3/Tnfaip8l2/Hmgb3/Sdc4/Abr/Tnfaip3/Peli1/Pibf1/Cblb/Il2ra/Zc3h8/Glmn/Btk/Tmem131l/Zc3h12d/Rc3h1/Il20rb/Cd300lf/Ccr2/Lax1/Cnr2/H2-Ab1/Nrarp/Prnp	25
GO:0050866	negative regulation of cell activation	0.000895629	0.000895629	0.121183	Loxl3/Apoe/Dusp3/Tnfaip8l2/Hmgb3/Sdc4/Abr/Tnfaip3/Peli1/Pibf1/Cblb/Il2ra/Zc3h8/Glmn/Btk/Tmem131l/Zc3h12d/Rc3h1/Il20rb/Cd300lf/Ccr2/Lax1/Cnr2/H2-Ab1/Nrarp/Prnp	26
GO:0030217	T cell differentiation	0.00117623	0.00117623	0.147411	Loxl3/Bcl11a/Il7r/Myb/Hs1bp3/Syk/Xrcc4/Pnp/Satb1/H2-Oa/Cd28/Nhej1/Bmi1/Il2ra/Zc3h8/Il12a/Sema4a/Rhoh/Clec4d/Blm/Il2rg/Nfatc3/Tgfbr2/Rag2/Tmem131l/Tnfsf9/H2-DMa/Rara/Socs1/Cdk6/Rc3h1/Pik3r6/Ccr2/Jmjd6/Bcl2/Sox4/Nrarp	37
GO:0042110	T cell activation	1.31e-05	1.31e-05	0.0112054	Loxl3/Bcl11a/Dusp3/Il7r/Efnb3/Zbtb32/Tnfaip8l2/Ager/Sdc4/Myb/Peli1/Hs1bp3/Syk/Xrcc4/Il6st/Pnp/Fam49b/Cblb/Satb1/H2-Oa/Cd28/Nhej1/Slc11a1/Spta1/Bmi1/Il2ra/Zc3h8/Sla2/Il12a/Sema4a/Sit1/Rhoh/Glmn/Hsph1/Ephb4/Clec4d/Clec2i/Blm/Lat/Elf4/Il2rg/Nfatc3/Tgfbr2/Rag2/Tmem131l/Tnfsf9/H2-DMa/Rara/Socs1/Stx11/Zc3h12d/Cdk6/Rc3h1/Il20rb/Cxcr4/Pik3r6/Ccr2/Lax1/Jmjd6/Bcl2/H2-T23/H2-Ab1/Sox4/Nrarp/Prnp	65
GO:0002521	leukocyte differentiation	0.00155873	0.00155873	0.161996	Loxl3/Bcl11a/Il7r/Hdac9/Pou2f2/Hdac5/Hmgb3/Ager/Tnfaip3/Myb/Hs1bp3/Syk/Xrcc4/Pnp/Myc/Runx1/Satb1/H2-Oa/Cd28/Nhej1/Bmi1/Il2ra/Gfi1b/Zc3h8/Il12a/Notch2/Sema4a/Tal1/Rhoh/Clec4d/Clec2i/Blm/Dock11/Btk/Il2rg/Nfatc3/Tgfbr2/Rag2/Tmem131l/Ppargc1b/Tnfsf9/Fnip1/H2-DMa/Rara/Socs1/Snx10/Rbpj/Cited2/Cdk6/Rc3h1/Pik3r6/Cd300lf/Tob2/Ccr2/Gon4l/Jmjd6/Bcl2/Prtn3/Adgrg3/Il3ra/H2-Ab1/Sox4/Nrarp	63
GO:0050870	positive regulation of T cell activation	0.0020818	0.0020818	0.186494	Il7r/Efnb3/Ager/Myb/Syk/Il6st/Pnp/Fam49b/Cd28/Spta1/Bmi1/Il2ra/Il12a/Hsph1/Ephb4/Blm/Il2rg/Tgfbr2/Tnfsf9/H2-DMa/Rara/Socs1/Pik3r6/Ccr2/H2-T23/H2-Ab1	26
GO:0002683	negative regulation of immune system process	0.001284	0.001284	0.151177	Loxl3/Dusp3/Il7r/Tnfaip8l2/Hmgb3/Sdc4/Abr/Dhx58/Tnfaip3/Peli1/Nr1d1/Nfkbia/Tgfb3/Pibf1/Angpt1/Myc/Cblb/Runx1/H2-Oa/Il2ra/Notch1/Zc3h8/Smpdl3b/Padi2/Glmn/Clec2i/Btk/Fam3a/Lmo2/Tmem131l/Parp14/Rara/Tapbpl/Zc3h12d/Cdk6/Rc3h1/Il20rb/Cd300lf/Hes5/Tob2/Ccr2/Gpr171/Lax1/Ticam2/Cnr2/H2-T23/Lrch1/H2-Ab1/Nlrc5/Nrarp/Prnp	51
GO:0050863	regulation of T cell activation	9.12e-06	9.12e-06	0.0112054	Loxl3/Dusp3/Il7r/Efnb3/Tnfaip8l2/Ager/Sdc4/Myb/Peli1/Syk/Il6st/Pnp/Fam49b/Cblb/H2-Oa/Cd28/Spta1/Bmi1/Il2ra/Zc3h8/Il12a/Sit1/Glmn/Hsph1/Ephb4/Clec2i/Blm/Lat/Il2rg/Tgfbr2/Tmem131l/Tnfsf9/H2-DMa/Rara/Socs1/Zc3h12d/Rc3h1/Il20rb/Pik3r6/Ccr2/Lax1/H2-T23/H2-Ab1/Nrarp/Prnp	45
GO:0042129	regulation of T cell proliferation	0.000370014	0.000370014	0.0973739	Ager/Sdc4/Peli1/Syk/Il6st/Pnp/Cblb/Cd28/Spta1/Bmi1/Il2ra/Il12a/Glmn/Clec2i/Blm/Tgfbr2/Tmem131l/Tnfsf9/Zc3h12d/Rc3h1/Il20rb/Ccr2/H2-T23/H2-Ab1/Prnp	25
GO:0022407	regulation of cell-cell adhesion	0.000203549	0.000203549	0.0690138	Loxl3/Dusp3/Il7r/Efnb3/Tnfaip8l2/Ager/Sdc4/Tnfaip3/Myb/Peli1/Syk/Il6st/Pnp/Fam49b/Cblb/H2-Oa/Cd28/Spta1/Kifap3/Bmi1/Il2ra/Zc3h8/Il12a/Sit1/Glmn/Hsph1/Ephb4/Clec2i/Blm/Lat/Il2rg/Tgfbr2/Tmem131l/Tnfsf9/H2-DMa/Rara/Socs1/Cited2/Zc3h12d/Rc3h1/Il20rb/Pik3r6/Ccr2/Lax1/H2-T23/H2-Ab1/Ass1/Nrarp/Prnp	49
GO:0051251	positive regulation of lymphocyte activation	0.00182709	0.00182709	0.181054	Cd320/Il7r/Efnb3/Ager/Myb/Peli1/Syk/Il6st/Pnp/Fam49b/Cdkn1a/Cd28/Spta1/Bmi1/Il2ra/Il12a/Ung/Hsph1/Ephb4/Clec2i/Blm/Il2rg/Tgfbr2/Tnfsf9/H2-DMa/Rara/Socs1/Tlr4/Pik3r6/Ccr2/Bcl2/Bloc1s3/H2-T23/H2-Ab1/Igll1	35
GO:0046649	lymphocyte activation	2.84e-06	2.84e-06	0.0110626	Loxl3/Bcl11a/Cd320/Dusp3/Il7r/Efnb3/Hdac9/Zbtb32/Pou2f2/Hdac5/Tnfaip8l2/Hmgb3/Ager/Sdc4/Tnfaip3/Myb/Peli1/Hs1bp3/Syk/Xrcc4/Cd180/Il6st/Pnp/Pibf1/Fam49b/Cblb/Cdkn1a/Satb1/H2-Oa/Cd28/Nhej1/Slc11a1/Spta1/Bmi1/Il2ra/Zc3h8/Sla2/Il12a/Notch2/Sema4a/Nbn/Sit1/Rhoh/Glmn/Ung/Hsph1/Ephb4/Clec4d/Clec2i/Blm/Lat/Dock11/Elf4/Btk/Il2rg/Nfatc3/Tgfbr2/Rag2/Tmem131l/Tnfsf9/Fnip1/H2-DMa/Rara/Socs1/Tlr4/Rbpj/Stx11/Zc…	91
GO:0032943	mononuclear cell proliferation	0.000163596	0.000163596	0.0690138	Cd320/Il7r/Zbtb32/Ager/Sdc4/Peli1/Syk/Cd180/Il6st/Pnp/Cblb/Cdkn1a/Satb1/Cd28/Slc11a1/Spta1/Bmi1/Il2ra/Il12a/Glmn/Clec2i/Blm/Elf4/Btk/Tgfbr2/Rag2/Tmem131l/Tnfsf9/Tlr4/Zc3h12d/Rc3h1/Il20rb/Cxcr4/Gapt/Ccr2/Bcl2/Vpreb2/Vpreb1/H2-T23/H2-Ab1/Prnp	41
GO:0046651	lymphocyte proliferation	0.000126296	0.000126296	0.0597947	Cd320/Il7r/Zbtb32/Ager/Sdc4/Peli1/Syk/Cd180/Il6st/Pnp/Cblb/Cdkn1a/Satb1/Cd28/Slc11a1/Spta1/Bmi1/Il2ra/Il12a/Glmn/Clec2i/Blm/Elf4/Btk/Tgfbr2/Rag2/Tmem131l/Tnfsf9/Tlr4/Zc3h12d/Rc3h1/Il20rb/Cxcr4/Gapt/Ccr2/Bcl2/Vpreb2/Vpreb1/H2-T23/H2-Ab1/Prnp	41
GO:0070661	leukocyte proliferation	0.000238305	0.000238305	0.0725307	Cd320/Il7r/Zbtb32/Ager/Sdc4/Peli1/Syk/Cd180/Il6st/Pnp/Cblb/Cdkn1a/Satb1/Cd28/Slc11a1/Spta1/Bmi1/Il2ra/Il12a/Glmn/Clec2i/Blm/Elf4/Btk/Tgfbr2/Rag2/Tmem131l/Tnfsf9/Tlr4/Zc3h12d/Rc3h1/Il20rb/Cxcr4/Gapt/Ccr2/Bcl2/Vpreb2/Vpreb1/H2-T23/H2-Ab1/Prnp	41
GO:0032944	regulation of mononuclear cell proliferation	0.00121838	0.00121838	0.14833	Cd320/Ager/Sdc4/Peli1/Syk/Il6st/Pnp/Cblb/Cdkn1a/Cd28/Spta1/Bmi1/Il2ra/Il12a/Glmn/Clec2i/Blm/Btk/Tgfbr2/Tmem131l/Tnfsf9/Tlr4/Zc3h12d/Rc3h1/Il20rb/Ccr2/Bcl2/H2-T23/H2-Ab1/Prnp	30
GO:0050670	regulation of lymphocyte proliferation	0.000938513	0.000938513	0.121183	Cd320/Ager/Sdc4/Peli1/Syk/Il6st/Pnp/Cblb/Cdkn1a/Cd28/Spta1/Bmi1/Il2ra/Il12a/Glmn/Clec2i/Blm/Btk/Tgfbr2/Tmem131l/Tnfsf9/Tlr4/Zc3h12d/Rc3h1/Il20rb/Ccr2/Bcl2/H2-T23/H2-Ab1/Prnp	30
GO:0070663	regulation of leukocyte proliferation	0.00138367	0.00138367	0.151177	Cd320/Ager/Sdc4/Peli1/Syk/Il6st/Pnp/Cblb/Cdkn1a/Cd28/Spta1/Bmi1/Il2ra/Il12a/Glmn/Clec2i/Blm/Btk/Tgfbr2/Tmem131l/Tnfsf9/Tlr4/Zc3h12d/Rc3h1/Il20rb/Ccr2/Bcl2/H2-T23/H2-Ab1/Prnp	30
GO:0051249	regulation of lymphocyte activation	8.49e-05	8.49e-05	0.0510841	Loxl3/Cd320/Dusp3/Il7r/Efnb3/Tnfaip8l2/Hmgb3/Ager/Sdc4/Tnfaip3/Myb/Peli1/Syk/Il6st/Pnp/Pibf1/Fam49b/Cblb/Cdkn1a/H2-Oa/Cd28/Spta1/Bmi1/Il2ra/Zc3h8/Il12a/Sit1/Glmn/Ung/Hsph1/Ephb4/Clec2i/Blm/Lat/Btk/Il2rg/Tgfbr2/Tmem131l/Tnfsf9/H2-DMa/Rara/Socs1/Tlr4/Zc3h12d/Rc3h1/Il20rb/Pik3r6/Ccr2/Lax1/Bcl2/Bloc1s3/H2-T23/H2-Ab1/Igll1/Nrarp/Prnp	56
GO:0002694	regulation of leukocyte activation	0.000270458	0.000270458	0.0768289	Loxl3/Cd320/Dusp3/Il7r/Efnb3/Tnfaip8l2/Hmgb3/Ager/Sdc4/Abr/Tnfaip3/Myb/Peli1/Syk/Il6st/Pnp/Pibf1/Fam49b/Cblb/Cdkn1a/H2-Oa/Cd28/Spta1/Bmi1/Il2ra/Zc3h8/Il12a/Sit1/Glmn/Ung/Hsph1/Ephb4/Clec2i/Blm/Lat/Btk/Il2rg/Plscr1/Tgfbr2/Tmem131l/Tnfsf9/H2-DMa/Rara/Socs1/Tlr4/Zc3h12d/Rc3h1/Il20rb/Pik3r6/Cd300lf/Ccr2/Lax1/Bcl2/Bloc1s3/Cnr2/H2-T23/H2-Ab1/Igll1/Nrarp/Prnp	60
GO:0050865	regulation of cell activation	9.59e-05	9.59e-05	0.0510841	Loxl3/Cd320/Apoe/Dusp3/Il7r/Efnb3/Tnfaip8l2/Hmgb3/Ager/Sdc4/Abr/Tnfaip3/Myb/Peli1/Nr1d1/Syk/Il6st/Pnp/Pibf1/Fam49b/Cblb/Cdkn1a/H2-Oa/Cd28/Spta1/Bmi1/Il2ra/Zc3h8/Il12a/Lmo4/Sit1/Tec/Glmn/Ung/Hsph1/Ephb4/Clec2i/Blm/Lat/Btk/Il2rg/Plscr1/Tgfbr2/Tmem131l/Tnfsf9/H2-DMa/Rara/Socs1/Tlr4/Zc3h12d/Rc3h1/Sox15/Il20rb/Pik3r6/Cd300lf/Ccr2/Lax1/Bcl2/Bloc1s3/Cnr2/H2-T23/H2-Ab1/Igll1/Nrarp/Prnp	65
GO:0042113	B cell activation	0.000205521	0.000205521	0.0690138	Bcl11a/Cd320/Il7r/Hdac9/Pou2f2/Hdac5/Hmgb3/Tnfaip3/Myb/Peli1/Syk/Xrcc4/Cd180/Pnp/Cdkn1a/Cd28/Nhej1/Bmi1/Notch2/Nbn/Ung/Dock11/Btk/Il2rg/Rag2/Fnip1/Tlr4/Rbpj/Rc3h1/Gapt/Lax1/Gon4l/Bcl2/Skap2/Vpreb2/Vpreb1/Adgrg3/Blnk/H2-Ab1/Igll1	40
GO:0030098	lymphocyte differentiation	0.000516111	0.000516111	0.0973739	Loxl3/Bcl11a/Il7r/Hdac9/Pou2f2/Hdac5/Hmgb3/Tnfaip3/Myb/Hs1bp3/Syk/Xrcc4/Pnp/Satb1/H2-Oa/Cd28/Nhej1/Bmi1/Il2ra/Zc3h8/Il12a/Notch2/Sema4a/Rhoh/Clec4d/Blm/Dock11/Btk/Il2rg/Nfatc3/Tgfbr2/Rag2/Tmem131l/Tnfsf9/Fnip1/H2-DMa/Rara/Socs1/Rbpj/Cdk6/Rc3h1/Pik3r6/Ccr2/Gon4l/Jmjd6/Bcl2/Adgrg3/H2-Ab1/Sox4/Nrarp	50
GO:0002695	negative regulation of leukocyte activation	0.000609877	0.000609877	0.103949	Loxl3/Dusp3/Tnfaip8l2/Hmgb3/Sdc4/Abr/Tnfaip3/Peli1/Pibf1/Cblb/Il2ra/Zc3h8/Glmn/Btk/Tmem131l/Zc3h12d/Rc3h1/Il20rb/Cd300lf/Ccr2/Lax1/Cnr2/H2-Ab1/Nrarp/Prnp	25
GO:0050866	negative regulation of cell activation	0.000895629	0.000895629	0.121183	Loxl3/Apoe/Dusp3/Tnfaip8l2/Hmgb3/Sdc4/Abr/Tnfaip3/Peli1/Pibf1/Cblb/Il2ra/Zc3h8/Glmn/Btk/Tmem131l/Zc3h12d/Rc3h1/Il20rb/Cd300lf/Ccr2/Lax1/Cnr2/H2-Ab1/Nrarp/Prnp	26
GO:0030217	T cell differentiation	0.00117623	0.00117623	0.147411	Loxl3/Bcl11a/Il7r/Myb/Hs1bp3/Syk/Xrcc4/Pnp/Satb1/H2-Oa/Cd28/Nhej1/Bmi1/Il2ra/Zc3h8/Il12a/Sema4a/Rhoh/Clec4d/Blm/Il2rg/Nfatc3/Tgfbr2/Rag2/Tmem131l/Tnfsf9/H2-DMa/Rara/Socs1/Cdk6/Rc3h1/Pik3r6/Ccr2/Jmjd6/Bcl2/Sox4/Nrarp	37
GO:0042110	T cell activation	1.31e-05	1.31e-05	0.0112054	Loxl3/Bcl11a/Dusp3/Il7r/Efnb3/Zbtb32/Tnfaip8l2/Ager/Sdc4/Myb/Peli1/Hs1bp3/Syk/Xrcc4/Il6st/Pnp/Fam49b/Cblb/Satb1/H2-Oa/Cd28/Nhej1/Slc11a1/Spta1/Bmi1/Il2ra/Zc3h8/Sla2/Il12a/Sema4a/Sit1/Rhoh/Glmn/Hsph1/Ephb4/Clec4d/Clec2i/Blm/Lat/Elf4/Il2rg/Nfatc3/Tgfbr2/Rag2/Tmem131l/Tnfsf9/H2-DMa/Rara/Socs1/Stx11/Zc3h12d/Cdk6/Rc3h1/Il20rb/Cxcr4/Pik3r6/Ccr2/Lax1/Jmjd6/Bcl2/H2-T23/H2-Ab1/Sox4/Nrarp/Prnp	65
GO:0002521	leukocyte differentiation	0.00155873	0.00155873	0.161996	Loxl3/Bcl11a/Il7r/Hdac9/Pou2f2/Hdac5/Hmgb3/Ager/Tnfaip3/Myb/Hs1bp3/Syk/Xrcc4/Pnp/Myc/Runx1/Satb1/H2-Oa/Cd28/Nhej1/Bmi1/Il2ra/Gfi1b/Zc3h8/Il12a/Notch2/Sema4a/Tal1/Rhoh/Clec4d/Clec2i/Blm/Dock11/Btk/Il2rg/Nfatc3/Tgfbr2/Rag2/Tmem131l/Ppargc1b/Tnfsf9/Fnip1/H2-DMa/Rara/Socs1/Snx10/Rbpj/Cited2/Cdk6/Rc3h1/Pik3r6/Cd300lf/Tob2/Ccr2/Gon4l/Jmjd6/Bcl2/Prtn3/Adgrg3/Il3ra/H2-Ab1/Sox4/Nrarp	63
GO:0050870	positive regulation of T cell activation	0.0020818	0.0020818	0.186494	Il7r/Efnb3/Ager/Myb/Syk/Il6st/Pnp/Fam49b/Cd28/Spta1/Bmi1/Il2ra/Il12a/Hsph1/Ephb4/Blm/Il2rg/Tgfbr2/Tnfsf9/H2-DMa/Rara/Socs1/Pik3r6/Ccr2/H2-T23/H2-Ab1	26
GO:0002683	negative regulation of immune system process	0.001284	0.001284	0.151177	Loxl3/Dusp3/Il7r/Tnfaip8l2/Hmgb3/Sdc4/Abr/Dhx58/Tnfaip3/Peli1/Nr1d1/Nfkbia/Tgfb3/Pibf1/Angpt1/Myc/Cblb/Runx1/H2-Oa/Il2ra/Notch1/Zc3h8/Smpdl3b/Padi2/Glmn/Clec2i/Btk/Fam3a/Lmo2/Tmem131l/Parp14/Rara/Tapbpl/Zc3h12d/Cdk6/Rc3h1/Il20rb/Cd300lf/Hes5/Tob2/Ccr2/Gpr171/Lax1/Ticam2/Cnr2/H2-T23/Lrch1/H2-Ab1/Nlrc5/Nrarp/Prnp	51
GO:0050863	regulation of T cell activation	9.12e-06	9.12e-06	0.0112054	Loxl3/Dusp3/Il7r/Efnb3/Tnfaip8l2/Ager/Sdc4/Myb/Peli1/Syk/Il6st/Pnp/Fam49b/Cblb/H2-Oa/Cd28/Spta1/Bmi1/Il2ra/Zc3h8/Il12a/Sit1/Glmn/Hsph1/Ephb4/Clec2i/Blm/Lat/Il2rg/Tgfbr2/Tmem131l/Tnfsf9/H2-DMa/Rara/Socs1/Zc3h12d/Rc3h1/Il20rb/Pik3r6/Ccr2/Lax1/H2-T23/H2-Ab1/Nrarp/Prnp	45
GO:0042129	regulation of T cell proliferation	0.000370014	0.000370014	0.0973739	Ager/Sdc4/Peli1/Syk/Il6st/Pnp/Cblb/Cd28/Spta1/Bmi1/Il2ra/Il12a/Glmn/Clec2i/Blm/Tgfbr2/Tmem131l/Tnfsf9/Zc3h12d/Rc3h1/Il20rb/Ccr2/H2-T23/H2-Ab1/Prnp	25
GO:0022407	regulation of cell-cell adhesion	0.000203549	0.000203549	0.0690138	Loxl3/Dusp3/Il7r/Efnb3/Tnfaip8l2/Ager/Sdc4/Tnfaip3/Myb/Peli1/Syk/Il6st/Pnp/Fam49b/Cblb/H2-Oa/Cd28/Spta1/Kifap3/Bmi1/Il2ra/Zc3h8/Il12a/Sit1/Glmn/Hsph1/Ephb4/Clec2i/Blm/Lat/Il2rg/Tgfbr2/Tmem131l/Tnfsf9/H2-DMa/Rara/Socs1/Cited2/Zc3h12d/Rc3h1/Il20rb/Pik3r6/Ccr2/Lax1/H2-T23/H2-Ab1/Ass1/Nrarp/Prnp	49
