# Supplementary material for: A feature selection strategy for gene expression time series experiments with hidden Markov models
Source: PLoS One. 2019 Oct 10;14(10):e0223183. doi: 10.1371/journal.pone.0223183 (PMC6786538; doi:10.1371/journal.pone.0223183)
Supplement: S4 Table — Table with the over repressented GO terms using the relevant features found in the GSE39549 microarray data and DAVID. The table has the GO term, its description, the p-value, adjusted p-value, q-value and its relevant genes. The rows highlighted in yellow are related to immune response. (XLSX) [file pone.0223183.s005.xlsx]

## Sheet: Sheet1
ID	Description	pvalue	p.adjust	qvalue	genes-entrezID	Count
GO:0070489	T cell aggregation	1.32327e-10	1.09011e-07	1.52335e-08	22324/12477/20104/192119/320484/59287/12010/22376/16408/12522/244234/12524/65113/21838/11776/16186/11774/15978/15284/16147/16182/12721/19698/13856/15216/20850/19401/16963/208154/20230/56501/18021/14102/19354/69769/18771/12511/16173/16768/50930/110168/19056/639781/12481/15001/22694/20555/19264/94185/53314/21417/66494/226422/75863/16428/19260/15894/12445/51797/21813/18762/74131/18826/12500/14000/12…	87
GO:0042110	T cell activation	1.32327e-10	1.09011e-07	1.52335e-08	22324/12477/20104/192119/320484/59287/12010/22376/16408/12522/244234/12524/65113/21838/11776/16186/11774/15978/15284/16147/16182/12721/19698/13856/15216/20850/19401/16963/208154/20230/56501/18021/14102/19354/69769/18771/12511/16173/16768/50930/110168/19056/639781/12481/15001/22694/20555/19264/94185/53314/21417/66494/226422/75863/16428/19260/15894/12445/51797/21813/18762/74131/18826/12500/14000/12…	87
GO:0071593	lymphocyte aggregation	1.46866e-10	1.09989e-07	1.54982e-08	22324/12477/20104/192119/320484/59287/12010/22376/16408/12522/244234/12524/65113/21838/11776/16186/11774/15978/15284/16147/16182/12721/19698/13856/15216/20850/19401/16963/208154/20230/56501/18021/14102/19354/69769/18771/12511/16173/16768/50930/110168/19056/639781/12481/15001/22694/20555/19264/94185/53314/21417/66494/226422/75863/16428/19260/15894/12445/51797/21813/18762/74131/18826/12500/14000/12…	87
GO:0070486	leukocyte aggregation	3.23149e-10	2.21842e-07	3.14776e-08	22324/12477/20104/192119/320484/59287/12010/22376/16408/12522/244234/12524/65113/21838/11776/16186/11774/15978/15284/16147/16182/12721/19698/13856/15216/20850/19401/16963/208154/20230/56501/18021/14102/19354/69769/18771/12511/16173/16768/50930/110168/19056/639781/12481/15001/22694/20555/19264/94185/53314/21417/66494/226422/75863/16428/19260/15894/12445/51797/21813/18762/74131/18826/12500/14000/12…	87
GO:0030217	T cell differentiation	2.03652e-07	7.62556e-05	1.12125e-05	22324/12477/20104/192119/12010/12522/244234/11776/16186/15978/11774/15284/16182/16147/19698/20850/19401/20230/18021/14102/18771/16173/19056/110168/639781/22694/19264/53314/21417/16428/19260/18762/21813/74131/12500/12501/14000/11793/56457/17474/14367/210757/67050/243910/13655/12775/16196/12047/19090	49
GO:0031663	lipopolysaccharide-mediated signaling pathway	2.61109e-07	8.96216e-05	1.32258e-05	12475/83433/11651/20296/67154/21926/19260/17079/21929/26413/16365/20846/12511/16179/16173/26417/20293/20302	18
GO:1903037	regulation of leukocyte cell-cell adhesion	5.5023e-07	0.000174323	2.45004e-05	12477/16797/192119/320484/16408/12522/12524/21838/65113/11776/16186/11774/15978/15284/16147/12721/13856/15216/20850/19401/208154/16963/21926/69769/19354/12511/16173/16768/50930/639781/15001/22694/20555/94185/19264/21417/66494/75863/19260/15894/18762/21813/74131/14000/12501/24099/56457/15170/67050/243910/20296/13655/12775/16196/16195	55
GO:0050863	regulation of T cell activation	5.61086e-07	0.000165066	2.45004e-05	12477/16797/192119/320484/16408/12522/12524/21838/65113/11776/16186/11774/15978/15284/16147/12721/13856/15216/20850/19401/208154/16963/69769/19354/12511/16173/16768/50930/639781/15001/22694/94185/19264/20555/21417/66494/75863/19260/18762/21813/74131/14000/12501/24099/56457/15170/67050/243910/20296/13655/12775/16196/16195	53
GO:0050778	positive regulation of immune response	1.61642e-06	0.000391572	5.84828e-05	22324/12475/12477/434341/230787/14131/14133/12010/22376/17079/17688/72512/21929/12524/233079/21838/234779/15978/15284/20850/19294/24105/19401/23880/20400/12229/16963/67070/107321/21926/26413/216869/16179/16173/68119/16768/12263/19264/94185/170743/226422/225471/246177/16428/19260/16365/18762/74131/17195/12501/22256/19164/237877/24099/214763/21355/74039/12509/279572/15170/14367/210757/21899/21897/7…	76
GO:0030098	lymphocyte differentiation	2.05807e-06	0.000484293	7.23933e-05	22324/12477/20104/192119/12010/12522/244234/18018/21929/11776/16186/234779/11774/15978/15284/16147/16182/17289/19698/20850/19401/12229/20230/18021/14102/18987/18771/16173/12557/102545/110168/19056/639781/15001/22694/19264/53314/21417/66494/16428/19260/18762/21813/74131/12500/14000/12501/11793/69754/74039/56457/15170/17474/14367/210757/67050/243910/13655/12775/16196/207304/12047/19090	63
GO:0002250	adaptive immune response	2.97552e-06	0.000680667	0.000101227	12477/16797/14131/22376/12010/17688/12523/109305/21929/12524/65113/70450/15978/15284/16182/15216/19698/19294/20400/12229/16963/208154/14102/21926/18987/107260/16173/12557/11628/14728/12263/19056/19264/94185/53314/13169/19720/75863/16068/246177/16428/15894/18762/17195/74131/22256/237877/21354/24099/11891/21355/15170/17474/14367/14161/210757/21899/224840/12630/54445/12775/18751/18753/16452/13136	65
GO:0046635	positive regulation of alpha-beta T cell activation	3.90946e-06	0.000804831	0.00011909	19401/19264/16963/67050/320484/19260/12775/12522/18762/21813/74131/11776/12501/16173/16186/15978/11774/15284/16147	19
GO:0051249	regulation of lymphocyte activation	4.42115e-06	0.000866803	0.000130199	12477/16797/192119/320484/16408/12522/17688/21929/12524/21838/65113/11776/16186/11774/15978/15284/16147/12721/21336/13856/17289/15216/20850/19401/12229/16963/208154/14102/19354/69769/12511/16173/16768/50930/639781/15001/22694/20555/19264/94185/21417/66494/75863/19260/18762/21813/74131/14000/12501/22256/237877/24099/69754/279766/74039/56457/15170/67050/22163/243910/20296/13655/12775/16196/16195/23…	67
GO:0045088	regulation of innate immune response	6.20385e-06	0.00113508	0.000170783	22324/12475/434341/170743/225471/14133/74748/19260/72512/17079/16365/21929/233079/12524/234779/14581/21354/214763/21355/20850/279572/19294/20400/15170/16963/21899/21897/56045/67070/54445/21926/12539/216869/16179/432940/231130/16768/100340/17916/16452/56085/16783	42
GO:0022407	regulation of cell-cell adhesion	9.44147e-06	0.00155437	0.000234404	108101/12477/16797/192119/320484/16408/12522/21929/12524/21838/65113/226352/11776/16186/11774/15978/15284/16147/12721/13856/15216/20850/19401/16963/208154/21926/19354/69769/12511/16173/16768/50930/639781/15001/22694/20555/19264/94185/21417/66494/75863/19260/15894/18762/21813/74131/14000/12501/24099/56457/15170/14161/67050/243910/20296/11450/13655/12775/16196/16195/18753/16452	62
GO:0071219	cellular response to molecule of bacterial origin	9.92845e-06	0.00160246	0.000234404	12475/109815/15945/11651/225471/12010/19260/15894/626578/17079/16365/21929/12524/18036/15978/14581/18033/192159/20302/66102/19401/14367/83433/21899/21897/20296/54196/108155/67154/12796/21926/19015/26413/12511/20846/16179/13051/20293/16173/26417/64383/231130/11628/26419/16452	45
GO:0002764	immune response-regulating signaling pathway	9.97981e-06	0.00157979	0.000234404	12475/12477/230787/14133/22376/17079/21929/233079/12524/21838/234779/15978/23880/24105/12229/208154/67070/107321/21926/26413/216869/16179/68119/94185/19264/170743/226422/225471/246177/16428/19260/16365/12501/19164/279572/74039/15170/17474/210757/21899/21897/74585/54445/12775/18751/12047/231130/432940/100340/56085	50
GO:0002253	activation of immune response	1.01809e-05	0.00155195	0.000234404	12475/12477/230787/14133/22376/17079/72512/21929/233079/12524/21838/234779/15978/24105/23880/67070/107321/21926/26413/216869/16179/68119/12263/94185/19264/170743/226422/225471/246177/16428/19260/16365/17195/12501/19164/214763/74039/12509/279572/15170/210757/21899/21897/74585/12630/54445/12775/18751/12047/231130/432940/100340/56085/13136	54
GO:0071216	cellular response to biotic stimulus	1.57138e-05	0.0022685	0.00034308	12475/109815/15945/11651/225471/12010/19260/15894/626578/17079/16365/21929/12524/18036/15978/50755/14581/18033/192159/20302/66102/19401/12229/14367/83433/21899/21897/20296/54196/108155/67154/12796/21926/19015/26413/12511/20846/16179/13051/20293/16173/26417/64383/231130/11628/26419/16452	47
GO:0034612	response to tumor necrosis factor	1.69246e-05	0.00240101	0.000363253	12475/94185/14528/50873/15894/20306/16994/20305/16365/26408/18033/20307/20637/192159/20302/66102/12842/16963/13614/108153/12654/16691/20296/11450/12796/21926/20846/99311/114249/20293/98496/16150/50930/16452	34
GO:0002757	immune response-activating signal transduction	1.73527e-05	0.00242	0.000365456	12475/19264/94185/12477/230787/170743/226422/225471/14133/246177/16428/22376/19260/17079/16365/21929/233079/12524/21838/12501/234779/15978/19164/74039/279572/24105/23880/15170/210757/21899/21897/74585/67070/107321/54445/21926/12775/18751/26413/216869/16179/12047/432940/231130/68119/100340/56085	47
GO:1903039	positive regulation of leukocyte cell-cell adhesion	1.76045e-05	0.00241419	0.000365456	19264/320484/19260/15894/12522/16408/21813/18762/12524/21838/74131/11776/12501/16186/11774/15978/15284/16147/24099/12721/13856/20850/19401/208154/16963/67050/20296/21926/13655/12775/16196/16195/12511/16173/50930/639781	36
GO:0002237	response to molecule of bacterial origin	1.95796e-05	0.00259821	0.000385193	12475/57349/109815/19106/15945/21936/11674/12010/626578/17079/21929/12524/234779/15978/14581/192159/13856/20302/19401/108155/12796/14102/21926/19015/26413/12511/16179/56744/16173/26417/13051/11628/26419/94185/11651/14528/225471/18383/19260/15894/16365/18036/18033/21355/66102/21941/11647/14367/83433/13614/27056/22163/17970/21899/21897/20296/54196/67154/12775/20846/20293/12362/231130/64383/16452	65
GO:0002449	lymphocyte mediated immunity	2.08662e-05	0.00260112	0.000393564	22324/19264/53314/16643/14131/75863/246177/22376/12010/15894/17688/18762/65113/74131/17195/70450/15978/22256/237877/21354/11891/12721/15216/21355/20850/19294/20400/15170/12229/14367/16963/18477/224840/12630/14102/21926/18753/18987/216869/16768/12557/11628/19056/12263/13136/16783	46
GO:0002443	leukocyte mediated immunity	2.47727e-05	0.00299668	0.000454638	67767/22324/57349/16797/16643/14131/22376/12010/17688/12523/65113/70450/15978/12721/15216/20302/20850/19294/20400/12229/16963/14102/21926/19354/18987/216869/16768/12557/11628/12263/19056/17916/19264/53314/75863/246177/15894/18762/17195/74131/22256/237877/21354/11891/14159/21355/15170/14367/11745/18477/224840/12630/18753/13136/16783	55
GO:0045619	regulation of lymphocyte differentiation	2.58673e-05	0.00308361	0.000467946	22694/19264/12477/21417/66494/192119/12522/21813/18762/65113/74131/11776/14000/16186/11774/15978/15284/16147/69754/74039/20850/56457/19401/15170/67050/243910/14102/13655/12775/16196/16173/15001/639781	33
GO:0034660	ncRNA metabolic process	2.67068e-05	0.00313811	0.000475152	83701/68915/230233/105083/217995/70044/20104/192119/66161/22375/140546/109075/13716/72198/67674/67205/56335/320209/67936/66446/27176/54364/233189/101122/68731/69072/227522/68533/28114/70560/66637/66381/70885/101861/30946/381314/60507/72634/68626/57315/14000/18033/67049/56361/215201/100929/23992/67053/67755/72181/231413/71151/384281/353172/66420/16418/71807/64424/74145/66132/67619/67390/20017/2307…	67
GO:0046634	regulation of alpha-beta T cell activation	2.70161e-05	0.00312977	0.000475152	19401/22694/19264/208154/16963/67050/320484/19260/12775/12522/18762/21813/74131/11776/12501/16173/16186/11774/15978/15284/16147/15216	22
GO:0071356	cellular response to tumor necrosis factor	2.76962e-05	0.00316393	0.00048044	94185/50873/15894/20306/16994/20305/16365/26408/18033/20307/20637/192159/20302/12842/13614/16963/108153/12654/16691/20296/12796/11450/21926/20846/99311/114249/20293/98496/16150/50930/16452	31
GO:0050870	positive regulation of T cell activation	3.17438e-05	0.00352768	0.00053597	19264/320484/19260/12522/16408/21813/18762/12524/21838/74131/11776/12501/16186/11774/15978/15284/16147/24099/12721/13856/20850/19401/208154/16963/67050/20296/13655/12775/16196/16195/12511/16173/50930/639781	34
GO:0046631	alpha-beta T cell activation	3.81495e-05	0.00407326	0.000619351	22694/19264/53314/320484/16428/19260/12522/21813/18762/74131/11776/12501/16186/15978/11774/15284/16182/16147/19698/15216/19401/208154/16963/67050/20230/56501/12775/16173/110168	29
GO:0002694	regulation of leukocyte activation	4.89801e-05	0.00515982	0.000785117	12477/16797/192119/320484/16408/12522/17688/21929/12523/12524/21838/65113/11776/16186/70450/11774/15978/15284/16147/12721/21336/13856/17289/15216/20850/19294/19401/12229/16963/208154/14102/19354/69769/12511/16173/16768/50930/639781/15001/22694/20555/19264/94185/21417/66494/75863/19260/18762/21813/74131/14000/12501/22256/237877/24099/279766/69754/14159/74039/56457/15170/22163/67050/243910/20296/13…	71
GO:0007249	I-kappaB kinase/NF-kappaB signaling	5.79711e-05	0.00580722	0.000874352	230233/19877/170743/225471/50873/21929/65113/18036/77006/18033/320150/212139/16182/192176/19698/53859/24105/12229/21899/18477/29820/211550/243910/67154/11450/21926/212937/18751/22051/20846/16179/66964/12362/107607/16173/231130/16150/56489/50930/65099/103213	41
GO:0031349	positive regulation of defense response	5.88603e-05	0.00575605	0.000874352	22324/171095/12475/434341/170743/14131/225471/14133/19260/20306/72512/17079/20305/16365/21929/233079/12524/234779/20307/214763/20302/20850/279572/19294/20400/12229/16963/21899/21897/67070/20296/54445/21926/12775/12511/216869/16179/20293/26417/107607/432940/231130/16768/100340/56085/16452/16783	47
GO:0046638	positive regulation of alpha-beta T cell differentiation	5.93804e-05	0.00573865	0.000874352	12522/19401/21813/18762/74131/11776/16186/67050/16173/11774/15978/15284/16147/12775	14
GO:0019882	antigen processing and presentation	6.28829e-05	0.00593685	0.000904881	67844/14990/14131/12010/22376/15894/19344/11776/11774/15978/11793/21354/11891/72925/19698/15216/19186/21355/15006/83433/14963/224840/54445/12775/19177/107607/19172/15000/15001/224754	30
GO:0045580	regulation of T cell differentiation	6.74188e-05	0.00629165	0.000959252	22694/19264/12477/21417/66494/192119/12522/21813/18762/74131/11776/16186/14000/11774/15978/15284/16147/20850/56457/19401/67050/243910/13655/12775/16196/16173/15001/639781	28
GO:0002706	regulation of lymphocyte mediated immunity	7.44081e-05	0.00671359	0.00102418	22324/19264/75863/14131/12010/22376/17688/18762/74131/65113/15978/22256/237877/21354/15216/21355/20850/19294/20400/15170/12229/14367/16963/21926/216869/16768/19056/16783/13136	29
GO:0045089	positive regulation of innate immune response	7.71806e-05	0.00688745	0.00105091	12475/22324/434341/170743/225471/14133/19260/72512/17079/16365/21929/233079/12524/234779/214763/20850/279572/19294/20400/16963/21899/21897/67070/54445/21926/216869/16179/432940/231130/16768/100340/56085/16783	33
GO:0045785	positive regulation of cell adhesion	8.40291e-05	0.00741603	0.00113199	22324/19877/12667/110253/320484/21936/12522/16408/12524/21838/226352/11776/16186/70450/11774/15978/15284/16147/68169/12721/13856/20850/19401/208154/16963/12928/21926/12511/114249/16173/50930/639781/19264/19260/15894/29875/14115/18762/21813/18073/74131/12501/192176/24099/12977/15170/14161/67050/83436/67694/20296/13655/12775/16196/16195/107581/16452	57
GO:0050852	T cell receptor signaling pathway	8.92551e-05	0.007792	0.00118974	23880/24105/15170/94185/19264/210757/230787/74585/226422/16428/19260/12775/26413/21838/234779/12501/12047/15978/19164	19
GO:0071222	cellular response to lipopolysaccharide	0.000103581	0.00884961	0.00135223	12475/109815/15945/11651/225471/12010/19260/15894/626578/17079/16365/21929/12524/18036/15978/14581/18033/192159/20302/66102/19401/83433/20296/54196/108155/67154/12796/21926/19015/26413/12511/20846/16179/13051/20293/16173/26417/231130/11628/26419/16452	41
GO:0032640	tumor necrosis factor production	0.000143695	0.0115392	0.00175231	19401/21941/12475/109815/19720/21897/14131/15183/20296/11450/19260/12775/12523/21929/22722/216869/74131/56744/16173/107607/15978/110168/20302/16452/12481	25
GO:0002460	adaptive immune response based on somatic recombination of immune receptors built from immunoglobulin superfamily domains	0.000143914	0.0114451	0.00175231	19264/53314/14131/75863/16068/246177/22376/12010/15894/17688/21929/18762/65113/74131/17195/70450/15978/15284/22256/237877/16182/24099/11891/15216/19698/21355/19294/15170/12229/14367/16963/21899/224840/12630/14102/21926/12775/18753/18987/16173/12557/11628/19056/12263/13136	45
GO:0034470	ncRNA processing	0.00015112	0.0119	0.00181645	83701/230233/70044/217995/20104/192119/66161/140546/109075/72198/67674/67205/56335/67936/66446/27176/54364/233189/101122/68731/69072/227522/68533/28114/66637/70885/66381/101861/30946/60507/68626/57315/14000/67049/56361/215201/100929/67053/23992/67755/72181/231413/71151/16418/66132/67619/67390/230734/16785/208718	50
GO:0002366	leukocyte activation involved in immune response	0.000164152	0.0125597	0.0019247	22694/19264/57349/53314/20104/16797/15894/17688/16408/17079/12523/21929/18762/12524/65113/18826/70450/234779/15978/15284/22256/237877/19164/16182/12721/11891/14159/19698/20302/19401/12229/17474/11745/12775/19354/13051/16173/12557/11628/17916/16783	41
GO:0001906	cell killing	0.000193654	0.0145308	0.00222934	19294/20400/15170/22324/19264/16963/18477/14131/20296/12796/12010/216869/17195/70450/15978/16768/21354/11891/12721/110821/19056/21355/20850/16783	24
GO:0002263	cell activation involved in immune response	0.000196231	0.0145899	0.00223865	22694/19264/57349/53314/20104/16797/15894/17688/16408/17079/12523/21929/18762/12524/65113/18826/70450/234779/15978/15284/22256/237877/19164/16182/12721/11891/14159/19698/20302/19401/12229/17474/11745/12775/19354/13051/16173/12557/11628/17916/16783	41
GO:0002683	negative regulation of immune system process	0.000201803	0.0147352	0.00226147	12477/109815/434341/11539/74748/15469/12523/21929/12524/21838/65113/15284/16147/17289/15216/20302/20850/19401/12229/16963/208154/12825/107321/14102/21926/69769/216869/56744/16173/16768/110168/19056/78926/15001/17536/22694/20555/19264/94185/19720/75863/19260/170741/16365/21354/69754/279766/17268/21355/12509/15170/22163/243910/20296/11450/20293/19172/100340/19090/56085	60
GO:0022409	positive regulation of cell-cell adhesion	0.000218033	0.0157712	0.00242192	19264/320484/19260/15894/12522/16408/21813/18762/12524/21838/74131/11776/12501/16186/11774/15978/15284/16147/24099/12721/13856/20850/19401/14161/16963/208154/67050/20296/21926/13655/12775/16196/16195/12511/16173/50930/639781	37
GO:0042993	positive regulation of transcription factor import into nucleus	0.000267274	0.0186453	0.00286825	24105/72512/22051/16173/74585/170743/16182/15183/192176/50930/19056/21926/19260/15163	14
GO:0032496	response to lipopolysaccharide	0.000275432	0.0190478	0.00293096	12475/57349/109815/19106/15945/21936/11674/12010/626578/17079/21929/12524/234779/15978/14581/192159/13856/20302/19401/108155/12796/14102/21926/19015/26413/12511/16179/56744/16173/26417/13051/11628/26419/94185/11651/14528/225471/18383/19260/15894/16365/18036/18033/66102/21941/11647/83433/13614/22163/17970/20296/54196/67154/12775/20846/20293/12362/231130/16452	59
GO:0002218	activation of innate immune response	0.000278318	0.0190853	0.00293699	12475/170743/225471/14133/19260/72512/17079/16365/21929/233079/12524/234779/214763/279572/21899/21897/67070/54445/21926/16179/216869/432940/231130/100340/56085	25
GO:0032680	regulation of tumor necrosis factor production	0.000315781	0.0214484	0.00330478	19401/21941/12475/109815/19720/21897/14131/15183/20296/11450/19260/12775/12523/21929/22722/216869/74131/56744/16173/107607/15978/110168/20302/16452/12481	25
GO:0042098	T cell proliferation	0.000343941	0.0229607	0.0035124	94185/19264/20555/12477/20104/59287/320484/75863/19260/16408/12445/51797/12524/65113/74131/12501/15978/16147/24099/12721/13856/20850/15170/208154/16963/22163/20230/56501/12775/16195/12511/50498/16173	33
GO:0002703	regulation of leukocyte mediated immunity	0.000343941	0.0229607	0.0035124	22324/19264/75863/14131/22376/12010/17688/12523/18762/65113/74131/70450/15978/22256/237877/21354/15216/14159/21355/20850/19294/20400/15170/12229/14367/16963/21926/19354/216869/16768/19056/16783/13136	33
GO:1903555	regulation of tumor necrosis factor superfamily cytokine production	0.000404226	0.0260877	0.00399904	19401/21941/12475/109815/19720/21897/14131/15183/20296/11450/19260/12775/12523/21929/22722/216869/74131/56744/16173/107607/15978/110168/20302/16452/12481	25
GO:0045582	positive regulation of T cell differentiation	0.000416191	0.026641	0.0040855	19401/19264/67050/13655/12775/12522/16196/18762/21813/74131/11776/16186/16173/11774/15978/15284/16147/20850/639781	19
GO:0002285	lymphocyte activation involved in immune response	0.000499489	0.0314019	0.00480916	22694/19264/53314/20104/15894/17688/16408/17079/21929/18762/12524/65113/18826/70450/234779/15978/15284/22256/237877/19164/16182/11891/12721/19698/19401/17474/12775/16173/12557/11628/16783	31
GO:0071706	tumor necrosis factor superfamily cytokine production	0.000513681	0.0315579	0.00481838	19401/21941/12475/109815/19720/21897/14131/15183/20296/11450/19260/12775/12523/21929/22722/216869/74131/56744/16173/107607/15978/110168/20302/16452/12481	25
GO:0050777	negative regulation of immune response	0.000513681	0.0315579	0.00481838	22694/19264/12477/434341/109815/19720/75863/74748/12523/21929/16365/65113/15284/21354/15216/12509/21355/15170/16963/12825/21926/216869/19172/100340/19056	25
GO:0046632	alpha-beta T cell differentiation	0.0005459	0.0332566	0.00508296	19401/22694/53314/67050/20230/16428/12775/12522/18762/21813/74131/11776/16173/16186/11774/15978/15284/16147/16182/19698/110168	21
GO:0046637	regulation of alpha-beta T cell differentiation	0.000573031	0.034373	0.00516486	12522/19401/22694/21813/18762/74131/11776/16186/67050/16173/11774/15978/15284/16147/12775	15
GO:0016482	cytosolic transport	0.000577529	0.0343879	0.00516486	54399/19720/73296/226422/320191/70294/70028/19347/56418/192176/12721/211556/66700/68365/66460/17698/30930/20660/26413/56494/26417/16558/11769/16783/233204	25
GO:0070838	divalent metal ion transport	0.000588481	0.0342858	0.00516486	64095/12766/170483/15945/26556/12010/109305/12523/18018/233280/21838/11776/58861/234779/11774/12991/57340/14065/12721/13856/15216/12299/14612/20302/67972/11827/16963/18021/16438/19052/216869/240660/14873/19264/68312/19720/67887/246133/54377/212670/19260/15894/11793/15170/11749/94178/18174/269999/69806/14697/20296/94220/18751/20293/108837/15512/233979/56085/18438	59
GO:0002221	pattern recognition receptor signaling pathway	0.000601518	0.0343048	0.0052172	12475/21899/21897/170743/225471/67070/14133/54445/21926/19260/17079/21929/16365/12524/233079/216869/16179/231130/432940/100340/279572/56085	22
GO:0002699	positive regulation of immune effector process	0.000610189	0.0345517	0.00525641	22324/19264/14131/12010/19260/17688/12523/233079/18762/74131/70450/15978/15284/22256/237877/14159/21355/20850/19294/20400/19401/12229/14367/16963/22163/20296/21926/12775/19354/16173/16768/16783	32
GO:0072593	reactive oxygen species metabolic process	0.000624529	0.0351083	0.00534359	22324/109815/11758/11651/14528/15277/18792/50873/15894/16365/21813/15978/11793/20751/11891/18104/140742/17527/13614/53381/17970/21899/68349/18477/108155/21926/268396/18753/58994/16173/64383/98496/66968/224109/17295/105349/16452/18438	38
GO:0019221	cytokine-mediated signaling pathway	0.000633021	0.0353363	0.0053799	64095/67767/19264/57349/12111/434341/15945/11651/225471/50873/237716/16994/20306/20305/14581/15979/20307/16182/12977/20302/20850/15170/83433/16963/27056/14388/67070/16691/20296/13349/11450/21926/16195/12539/20846/16179/242608/99311/56744/12984/26417/16173/20293/13051/432940/231130/16150/50930/16452	49
GO:0097191	extrinsic apoptotic signaling pathway	0.000678085	0.0372999	0.00568655	11910/216439/69169/19264/17153/11835/21936/15894/13043/170755/12050/21929/227154/67379/15978/12070/23873/13144/19045/24105/14161/11546/22163/67755/16691/14102/21926/16196/14573/12048/13867/56744/13051/16173/12047/12046/12385/16452	38
GO:0072511	divalent inorganic cation transport	0.000707242	0.0386152	0.00588618	64095/12766/170483/15945/26556/12010/109305/12523/18018/233280/21838/11776/58861/234779/11774/12991/57340/14065/12721/13856/15216/12299/14612/20302/67972/11827/16963/18021/16438/19052/216869/240660/14873/19264/68312/19720/67887/246133/54377/212670/19260/15894/11793/15170/11749/94178/18174/269999/69806/14697/20296/94220/18751/20293/108837/15512/233979/56085/18438	59
GO:0006399	tRNA metabolic process	0.000726011	0.039102	0.00593135	68915/230233/66161/22375/381314/60507/68626/67049/56361/215201/100929/67674/67053/72181/231413/384281/353172/66446/54364/71807/233189/101122/74145/227522/66132/28114/70560/66637/230734	29
GO:0002758	innate immune response-activating signal transduction	0.000734497	0.0392933	0.00595216	12475/21899/21897/170743/67070/225471/14133/54445/21926/19260/17079/21929/16365/12524/233079/216869/16179/234779/231130/432940/100340/279572/56085	23
GO:0002708	positive regulation of lymphocyte mediated immunity	0.000737959	0.0392204	0.00595216	19294/20400/22324/12229/19264/14367/16963/14131/21926/12010/17688/18762/74131/15978/22256/16768/237877/21355/20850/16783	20
GO:2000516	positive regulation of CD4-positive, alpha-beta T cell activation	0.000797237	0.0415029	0.00630971	12522/19401/18762/74131/16963/16186/16173/15978/15284/12775	10
GO:0002228	natural killer cell mediated immunity	0.000824477	0.0423561	0.00644474	20400/19294/15170/22324/16643/18477/216869/70450/16768/21354/11891/12721/21355/20850/16783	15
GO:0006891	intra-Golgi vesicle-mediated transport	0.000852875	0.0432445	0.00658542	20660/27277/56494/56447/74375/102339/246738/50797/16834/66460/76899	11
GO:0030595	leukocyte chemotaxis	0.000874938	0.0440676	0.00671484	64095/171095/22324/57349/12766/15945/14131/74748/12642/20306/20305/233079/15978/20343/20307/12721/12977/20302/66102/17524/13614/16963/20296/12775/270152/27226/19354/245195/56744/13051/20293/50930/110168	33
GO:0002274	myeloid leukocyte activation	0.000884557	0.0442709	0.00674777	57349/53314/16797/170743/381319/14131/170741/12523/21813/12524/70450/19164/14159/19698/20302/74481/19294/23880/12229/21899/11745/21897/19354/18753/12362/13051/231130/70461/17916	29
GO:0051251	positive regulation of lymphocyte activation	0.000921038	0.0457772	0.00698398	19264/320484/19260/17688/12522/16408/21813/18762/12524/21838/74131/11776/12501/16186/11774/15978/15284/22256/237877/16147/24099/21336/12721/13856/20850/19401/16963/208154/67050/22163/20296/13655/12775/16196/16195/12511/16173/231130/50930/639781/16783	41
GO:0031345	negative regulation of cell projection organization	0.000973241	0.0477345	0.0072072	226422/171207/14026/17136/12010/56753/20187/21838/14581/19164/192176/76089/20347/14228/13131/20562/216616/20359/15982/20357/29869/12345/20350/22352/18753/229285/59035/21389/16332/13844/259277	31
GO:0002768	immune response-regulating cell surface receptor signaling pathway	0.000973241	0.0477345	0.0072072	94185/19264/12477/230787/226422/14133/246177/16428/22376/19260/233079/21838/12501/234779/15978/19164/74039/23880/24105/15170/17474/12229/208154/210757/74585/107321/12775/18751/26413/12047/68119	31
GO:0071594	thymocyte aggregation	0.000998509	0.0486543	0.00733603	19264/14367/20104/67050/21417/243910/14102/12010/13655/12775/12500/12501/16186/11793/16147/20850/19090/56457/639781	19
GO:0002697	regulation of immune effector process	0.00100222	0.048544	0.00733603	22324/72129/14131/74748/22376/12010/108086/17688/72512/12523/21929/233079/65113/70450/15978/15284/20638/15216/20850/19294/20400/19401/12229/16963/97908/21926/19354/216869/16173/17064/16768/19056/103213/22694/19264/20512/67889/75863/18207/19260/18762/74131/11793/22256/237877/21354/214763/14159/21355/12509/15170/14367/22163/20296/12775/230584/19090/13136/16783	59
GO:0002224	toll-like receptor signaling pathway	0.00102113	0.0491486	0.00743146	12475/21899/21897/170743/225471/54445/21926/19260/17079/16365/21929/12524/216869/16179/231130/100340/279572/56085	18
GO:1902105	regulation of leukocyte differentiation	0.00103014	0.0492836	0.00745416	54411/22694/19264/12477/21417/66494/192119/170741/15163/12522/21813/18762/65113/74131/11776/14000/16186/11774/15978/15284/16147/69754/12977/20302/74039/20850/56457/19401/15170/67050/243910/108155/11450/14102/21926/13655/12775/16196/56744/16173/15001/639781	42
