# Supplementary material for: A feature selection strategy for gene expression time series experiments with hidden Markov models
Source: PLoS One. 2019 Oct 10;14(10):e0223183. doi: 10.1371/journal.pone.0223183 (PMC6786538; doi:10.1371/journal.pone.0223183)
Supplement: S5 Table — Table with the gene symbol of the all relevant features found in the TGP data with the FSHMM strategy. (XLSX) [file pone.0223183.s006.xlsx]

## Sheet: Sheet1
GeneSymbol
Mut
Sars
Eml4
Bag3
Ifit2
Trak2
Slc4a4
Ccnd1
Slco2a1
Hhex
Neurl3
Pnrc1
Casp7
Mybbp1a
Acadsb
Pdcd4
Zswim4
Ghr
Rassf8
Slc35b3
Rbm39
Dnajc3
Pcmtd1
Rnf138
Cps1
Bbox1
Tsc22d3
Tfcp2l1
Dsp
Kank1
Cav2
Runx1
Mrpl28
Rpl24
Hpn
Preb
Smad1
Rora
Furin
Rbms1
Pdcd6ip
Psmb3
Cept1
Plin2
Sgk2
Pspc1
Ptbp1
Clip2
Zfp295
Srp68
Nme2
Fbxo11
Ddx56
Ppme1
Scamp4
Mknk2
Bcar3
Hace1
Fpgs
Sar1a
Abcf3
Cblb
Pinx1
Plscr1
Jmjd1c
Sgf29
Rsrc2
Atp6v1b2
Aff4
Spidr
Mrpl22
Tgfbi
Fam89a
Itih1
Ube3c
Acox2
Vegfc
Parp4
Depdc7
Utp4
Pstk
Abhd13
Bloc1s6
Spp2
Hmgn2
Clk4
Trh
S1pr2
Hagh
Fnip1
Smco4
Stk10
Vcl
Igsf11
Pus1
Fmo1
LOC100911627
Ubqln1
Wasl
Tmem185b
Chn2
Hsd17b7
Rela
Zbtb22
Cobll1
Lrrc8c
Topors
Fam76a
Sec61a1
Srp14
St3gal3
Lgals9
Copa
LOC361346
Dhx36
Mturn
Scn1b
Pdlim5
Utp14a
Nadk
Pex11a
Slc31a1
Kdm6b
Nsun4
Ranbp9
Nedd8
Arpin
Ttc27
Gpam
RGD1359108
Tab3
Tsg101
Gorab
Hnrnpa3
Kpna3
Mex3c
Ccnyl1
LOC100294508
Impact
Id2
Odf2l
Hsd3b7
Csnk1d
Blcap
Tp53
Swi5
Myh10
Cnot2
Rbbp8
Serpinf1
Spcs3
Sun2
Mesdc1
Tmem140
Edc3
Ctss
Dhtkd1
Cxadr
Abhd16a
Pomt1
Slc39a14
Dbr1
Snx33
Paxip1
Ppp1r10
Mrpl18
Mob3a
Itgav
Cdk2ap2
Mat2a
Lman1
Phf13
Asgr1
Atp1b1
Casd1
Rb1cc1
Map3k8
Cstf2t
Arfip2
Ankh
Bcl2l11
Dym
Zfp18
Zmiz1
Arl8b
Slc16a6
Hdac3
Appbp2
Rnf111
Aff1
Shkbp1
Icoslg
Zcrb1
Pde2a
Sh3d19
Cgnl1
Arl6ip5
RGD1306556
MGC105649
Fam110c
Tmem150c
Fmr1
Rsbn1
Matr3
Asap2
Ypel2
Tcf4
Dram1
LOC102554302
Lsm5
Myh9l1
Opn3
Cnga2
Krt10
Tap1
Zfp518b
Maml1
Twistnb
Pthlh
LOC102552675
Tm2d1
Slc50a1
Mrps15
Adh5
Csrp2
Cep83
Ckap2
Ephx1
Agl
Dap3
Med30
Pde6d
Psph
Psmg1
Cst6
Atp8b2
Rcbtb1
Uqcc2
Iscu
Ireb2
Dhx32
Fundc2
Mov10
Bambi
Ppif
Orc3
Kcmf1
Rps11
Eps8l2
Ubxn6
Jak2
Ryk
Slc12a2
Commd1
Fn3krp
Dtd2
Ctbs
Lipe
Sik3
Slc28a2
Sdhaf3
Hao1
Atrx
Acyp1
Slc39a8
Slpi
Mettl14
Tefm
Eif2b4
Zbtb20
Tyw1
Ppp2r3c
Zfand1
Kdelc2
Zfp422
Map3k12
Prr13
Ndufaf3
Cadps2
Pkn2
Gng10
Ift140
Nat8
Zbtb38
Sidt2
Sec62
Fbxw5
Slc9a3r1
Elmod2
Cables2
Cul4a
Cab39l
Apip
Sdc2
RGD1308143
Ckap4
Pttg1
RGD1564541
Sf3a2
Phpt1
Ddx3x
Riok2
R3hdm1
Ndufb5
Pkn1
Cwc22
Pfdn6
Dbt
Bcl2l10
Mageh1
Cast
Gdpd1
Ugt2a1
Tmem131
Ptprs
Camkmt
Fxr1
C1galt1
Hirip3
Cdk10
Bcor
Hnf1a
Prox1
Kmo
Rhbdd1
Lasp1
Hfe2
Per2
Psmd12
Adi1
Egfr
Rack1
Dnph1
Mettl5
Prkacb
Prpsap2
Dhrs7b
Clic4
Ptgr1
Slc22a1
Tmed10
Psmd4
Rcbtb2
Eif3d
Cenpv
Cope
Cct3
Phf21a
Ifnar1
Marc1
Naca
Dock9
Ppil4
Ankrd27
Hp1bp3
Fst
Trappc6b
Ube2k
Mrps16
Rab5a
Naa38
Tgfbr2
Ch25h
Mrpl47
Parp2
Rapgef2
Golph3
Mdm1
Acaca
Rfc2
Sh2b3
Psmd7
Bach1
Washc3
Ppp3cb
Rsl1d1
Irgq
Mmp15
Sox18
Wtap
Ivd
Nol9
Spc25
Ostc
Wdr92
Cdkn3
Ccdc126
Gstt2
Oaz2
Sgpl1
Tmem106b
Aida
Sept5
Bola2
Sec24d
Nr4a1
Chchd10
Elavl1
Gsta1
Rpl18
Eif5b
Ibtk
Bhlha15
Meaf6
Ndufv2
Rgp1
Tmpo
Gatc
Sync
Cfl2
Eif3l
Cln8
Apoc3
RGD1305587
Mpc2
Fabp2
Cat
Zfp704
Wdr74
Cideb
Magt1
Abce1
Mcm3
Cd81
Tlk2
Crnde
Mylk
Slc6a9
Jade1
Atp5h
Commd3
Pank3
Sirt2
Creb5
Frrs1
Cotl1
Junb
Vps28
LOC100912041
Tceal8
Nudt9
Slc4a2
Armcx3
Psmd9
Dhcr7
Snx5
Rps8
Tpd52
Tnpo2
Atp6v0e1
Rxrg
Msh2
Mrpl21
Sesn1
Eif3a
Tmem134
Scamp1
Tubg1
Zc3h7a
Uhrf1bp1
Ccny
Psmd2
Chchd3
Crls1
Fgfr1op2
Ugp2
Sestd1
Adam10
Bmp2k
Slc44a1
Tnrc6b
Atox1
Son
Aimp1
Usp9x
Uba52
Smagp
Frmd6
Polr3d
Map3k14
Ppp1r15b
Efcab7
Xpa
Ing2
Trex1
Emp3
Zfp655
Prrc2a
Srpra
Bms1
Etfrf1
Lamtor5
Tyms
Trmt1l
Rbm18
Spink3
Amigo3
Ascc3
Zfp36l1
Nudt6
Hnrnpd
Usp28
Kars
Snrpb
Mospd3
Tmem53
Flvcr1
Arvcf
Rpl34
Arhgef10l
Slc13a3
Rars
Ndufa7
Trio
Msrb2
Mrps7
Agxt
Wrb
Lpar6
Tp53i11
Abcg3l1
Nvl
Cox14
Ccz1b
Acsm2
Gls
Akap17a
Acot12
Rpl7l1
Slc4a7
Plcxd2
Mzt2b
Nit1
Tle4
Scamp3
Kifc1
Gcnt3
Bub1
Taldo1
Dnajb11
Josd1
Macrod1
Slc3a1
Gmps
Gstm1
Fxyd1
Crebrf
Mmp19
Mcm4
Sparc
Cdk5
Mbnl2
Tmem17
Ppp2r3a
Timm13
Nck1
Sumo3
Eif3g
Pcna
Gabpb1
Ak2
Rps3
Hdlbp
Acly
Marcks
Pja2
Nme4
Prkar1a
Fbxo31
Zbtb34
Eid2
Zbtb43
Aars
Emc8
Ceacam1
Nfkbib
Dscc1
Arpc4
Msra
Alg3
Cxcl1
Vps26a
Axl
Bmp2
Cdip1
Med28
Snx15
LOC102547059
Ankrd33b
Rbm14
Vamp7
Pomgnt1
Fermt2
Trim37
Rfc4
Ergic1
Lrig3
Ppox
Abhd10
Ptrh1
Mex3b
LOC102554622
Fxyd5
Msl3l2
Tmbim4
Cdc20
Pex13
Vrk1
Med15
Gabarapl1
Zfpm1
Nxt1
Tbrg4
Med13
Btaf1
LOC257642
Ndufb9
Zw10
Smarcc1
Kdelr2
Tnfrsf9
Tpst2
Hsdl2
Ssh2
Slc41a1
Akr1e2
Coa4
Atp5sl
Stxbp3
Srsf6
Txndc12
Fam227a
Ell2
Eif4a1
Rpl23
Chek1
Uqcrc1
Tgif1
Psmd6
Wars
Skiv2l2
Nuak2
Xylb
Copz2
Gna12
Ubr1
C8a
Rnf103
Cyp2t1
Mtf1
Pfdn2
Rrm1
Map2k6
Tatdn3
Hnrnpu
Krcc1
Tmed4
Exd2
Inhbc
Amn1
Ruvbl1
Ddr1
G3bp2
Eif4g3
Ate1
Afg3l1
Mrpl1
Gins4
Gnpda1
Paf1
Igbp1
Polr2c
Sap30l
Tnrc6a
Eprs
Slc35a3
Tor1aip1
Kif3a
Hp
Relt
Taok2
Dnajc9
Arf3
Nphp1
Polr3a
Wbp11
Ubxn1
Atp11c
Micu3
Scaf8
Plekhh1
Lipc
Kdm7a
Fam234a
Adgrg5
Fam188a
Alkbh2
Ctnnd1
Efr3a
Usp24
Polr2g
Uba5
Mest
LOC100909675
Nfkbid
Surf4
Gys1
Rictor
Cep68
Ube2d1
Hacd2
Txnrd2
Ing3
Pcnx4
Snapc3
Ssr2
Clip1
Lpin2
Fbxl12
Rpa1
Cd3eap
Zfp771
Cd24
Ccnk
Tob2
Sesn2
Ripk1
Tmem171
Lrrc8a
Elovl5
Tmx2
Rnf166
Grk5
Oraov1
Cbll1
Fastk
Xpnpep2
Kyat3
Sptbn1
Phf6
Herc1
LOC690155
Stx8
Znhit1
Yeats4
Fam57a
Cenpl
Clcn3
Zmat2
Dctd
Exoc6b
Ifnlr1
Siah1
Fdx1l
Afp
Lsm12
Plekha6
B4galt5
Tnn
Focad
Mfsd2a
Srsf2
Dsc2
Ids
Ift20
Pkdcc
Usp25
Phf20
Clasp2
Amd1
Tmem87b
Cog7
Cnnm4
Dock7
Eef1d
Jak1
Chd4
C3
Ppp1cb
Usp10
Zwilch
Rdh14
Gale
Lamp2
Pwp1
Il1r1
Dpy19l4
Rab12
Rpl18a
Tbc1d14
Aqp7
Ckap5
Crbn
Vps37b
Cdc42ep5
Snap29
Trmt10c
Nccrp1
Polr2b
Hsd17b12
Htr4
Fyco1
Tomm5
Ltbp2
Manf
Ccdc58
RGD1562136
Ccdc71
Ik
Tgfbr1
Hbs1l
Sec24c
Srrm2
Fam129a
Rc3h1
Rcc1l
Fam175b
Ddx49
Fam46a
Ubqln2
Atp6ap2
Psma7
Plekhf1
Slc30a4
Nhp2
Pnpla8
Ubl3
Mapk8
Rasl12
Tvp23a
Rcc2
Giot1
Helz2
Pxmp4
Emb
Ercc5
Thoc6
Dpp9
Coa5
Suz12
Fbxw7
Alkbh1
Med8
Ctdsp1
Snrnp70
Mapk14
Ostm1
Nomo1
Glyr1
LOC102550246
LOC102546992
Ankrd44
Chd1
Ethe1
Nrp1
Tradd
Ralbp1
Ppp1r2
Cdh15
Atp5e
Pi4k2b
LOC689574
Dctn2
Atl3
Slc2a9
Mrpl35
Sppl2a
Sec13
Fzd4
Kansl1
U2af1l4
Scaf1
Bag6
Pum2
Col5a3
Myo6
Shoc2
Rnpep
Capza2
Rgs9
Nenf
Dnajc12
Pabpn1
Coasy
Ndufa4l2
Ehmt2
Mink1
Dhx30
Slc25a33
Tusc5
Lgals8
Ssr3
Ldlrad4
Slain2
Cap1
Sp1
Zmat1
Cfap36
Msrb3
Wdr4
Sash1
Rab3ip
Tle1
Hba-a1
Mark3
Rbl1
Ccdc85c
Lats1
Rad21
Cluh
Zrsr1
Cant1
Smim4
Dlst
Fam13a
Thumpd3-as1
Paqr7
Usp8
Gid4
Dock6
Fgfr1op
RGD1311899
Bgn
Lyrm2
Tnc
Atp6v0a1
Rbm27
Zfp347
Gnptg
Wdr48
Masp1
Tbk1
Scarf1
LOC691921
Emp2
Kidins220
Ppp1r13b
LOC102548740
Epc2
Arhgap6
Galnt2
Rassf5
Cyfip2
Bcs1l
Wnk1
Necab1
Slc35c1
Lrg1
Nceh1
Mpc1
Gpcpd1
Dlx3
Aldh5a1
Prrc2c
Tmem64
P3h1
Trmt10b
Gtpbp4
Dppa3
Ubr5
Papd5
Adap2
Nif3l1
Cdk16
Otud5
Myo5b
Sumf1
LOC102556093
Arhgef3
Mef2a
Neurl2
Pak3
Pxn
RGD1309534
Cadm4
Polr2k
Vegfd
Bpifa2f
Cpd
Daam1
Txnrd3
Cd93
Carm1
Mthfs
Celf1
Cdpf1
Fibcd1
Mier1
Tbpl1
Arpc5l
Thumpd1
Rnf187
Mlh1
LOC690871
Calb2
Med21
Scap
Uqcrh
Smc6
Cited2
Hmgb1
Ccdc92
Tmem88
Pus3
Usp47
Fyttd1
Kcnab2
Mfap1a
Srp19
Rpp21
Rpia
Slc10a4
Sectm1b
Htatip2
Hectd1
Mars
Hoxd4
Abcb8
Ccdc155
Tnpo1
Ly86
Tmem107
Rufy3
Ddx31
Bcl2
Sarm1
Atp2b2
Mrpl51
Map4
Kcnj6
Lpp
Papola
Slc24a4
Sord
Csnk1g3
Mettl2b
Tab2
Hsd17b8
Jrk
Vom1r93
Acsl5
Optn
Zfp511
LOC102546864
Leo1
Mier3
Rab6a
Zfp260
Bptf
Raly
Ogfod1
LOC100909904
Srgap2
Mapre1
Slc25a13
Tfam
Procr
Dennd4b
Ccdc93
Sik2
Rint1
Ncor2
Stim2
Rita1
Emx1
Megf6
Hmmr
Pla2g2a
T2
Yy1
Nras
Col16a1
Nfx1
Rnf115
LOC100912143
Actr2
Plk1
Faap24
Atxn2l
Taf4b
Gnl3l
Polr3b
Slc25a44
Gcnt1
Capn7
Ankrd50
Klf4
Ogt
Ssrp1
Tada1
Slc10a3
Zhx2
RGD1560248
Lamp3
Ptbp3
Foxl2
Faf1
Ppp6r1
Ganc
Galnt1
Chpt1
Gga3
Appl1
Ptbp2
Shc1
R3hdm2
Rcor3
Abca5
Gabpa
Zfp105
St5
Sh3pxd2b
Lsmem2
Nelfb
Wdr13
Phyhip
Prkar2a
Gdi2
RGD1304810
Kcnq5
Nup54
Ambn
Otx2
Mtmr10
Fam117b
Ankrd63
Sf3b5
Egfl7
S100b
Prmt3
Kdm3a
Btbd9
Tyk2
Defa5
Dtwd1
Frat2
Has2
Bicd2
Syt7
Mgll
Tnni3
Snupn
Rbm17
Ptprb
Gdpd2
Cttn
Nktr
RGD1310257
Smurf2
Tcerg1l
Ube2l3
Lrp5
Gpbp1
Mcub
LOC684193
Polrmt
Ly6l
Myh8
Nynrin
Dph6
LOC100912305
Ccdc59
Rcor1
Tox4
Mbtps2
Zcchc17
Card10
Zswim5
Arhgap35
Fcho2
Slmap
Txndc11
Stk19
Ttn
Rhof
Prpf38a
Mbd1
Lrp8
Prokr1
Ptpn13
Dis3l
Ppfibp1
Adam15
Mrps25
Csnk1g2
Ptger3
Atf6
Erbin
Mettl10
Mfsd14b
F8
Mxi1
Gpatch4
Acbd3
Tmem120b
Wasf3
Strbp
Arhgap27
Ccdc102a
Kprp
Cldn19
Ppm1f
Tas2r123
Zfp385b
Mtmr12
Theg
Grasp
Prp15
Med13l
Gpkow
Tmtc3
Gosr2
LOC102549347
Rnase12
Eps8
Slc7a5
Elp3
Cxxc1
Cst12
Mtpn
Cldn14
Dync1li2
Gng13
Dpysl3
Ier3
Lrfn5
Dnajc24
A1cf
Dffb
Apobec2
Pak2
Rec114
Il11ra1
Sfrp1
Kiss1r
Fbxo45
LOC100909830
Tgs1
Kcnv1
Olr414
Tpbgl
Olr1493
Lin7b
Ccdc149
Pnldc1
Aqp12a
Blmh
LOC688637
Nsf
Rnase2
Mtss1
Pfkfb3
Vps36
Ptk2
Psen1
LOC100151767
Fabp3
Plppr3
Faslg
Gtf3c4
Fdxacb1
Bace2
Pcnx3
Prr14
Rhot2
Ubn1
Cep152
Tmem127
Ccdc134
Chrnb4
Clpx
Batf3
Lsm4
Ryr2
Galnt13
Atg14
Ceacam3
RGD1305938
Hipk1
Pkp4
Senp6
Cryba4
Cd8a
Nat8f5
Mapkapk2
Taf15
LOC678774
Zfhx4
RGD1565611
Ptms
Neurod1
LOC102553942
Dlg5
Clock
Ankib1
Chrna6
Spata5l1
Cr2
Gigyf1
LOC100912140
Osbpl8
Pick1
Rap2c
Gpr162
Fmo4
Scai
Nkd1
Borcs5
Cdk2ap1
Hus1
Slc7a4
Abca7
Ppm1l
Nkg7
Cyp4a8
Krtdap
Il27ra
Rbak
Med7
Pnliprp2
Lrif1
Cnot1
Gabrr2
Ykt6
Tm9sf2
Cthrc1
Rnf180
Cabin1
Wdr7
Pcnx2
Fut11
LOC102554214
Mob1b
Zfp618
Fignl1
Dapp1
Sftpc
LOC102549328
Colq
Abhd14b
Mipol1
Stx11
Spaca9
Mllt1
Tenm3
Dnah17
Vav3
Alg14
Mad2l2
Cdc27
Ttc17
Dhx8
Fkbp15
Dhh
Slc52a3
Efna5
Serpinb7
Poldip2
Hcrt
Poldip3
Clic5
LOC102550045
Tbc1d22b
Aamdc
Nkx2-2
Otx1
Nr2f6
Camta1
Cel
Olr1696
Csnk1a1
Mob4
Fbxo41
Ptpn18
Zbtb47
Wfikkn1
Hils1
Abhd8
LOC102551017
Kif3c
Dcaf5
Tstd2
Klk1c8
Rab3a
Mon1b
Gnrh1
Atg2a
Mmel1
Tm4sf1
Myo1g
Ccdc8
Grk3
Cldn8
Fas
Mrps18a
Hrh1
Syndig1
Rab5b
Brsk1
Hsd11b2
Grin2a
LOC102550781
Cep41
Adap1
LOC246267
Aanat
LOC361016
Fcrla
Sephs1
Med4
Rasgrp3
Vwf
Ccdc57
Ccdc65
Lxn
Leng9
Rabl2a
Akap13
Tctex1d1
Zcchc6
Acr
Nova2
Oxsr1
Pura
Atp2b3
Top3a
Mylk2
Thoc1
Sult1c2
Rgs8
Hmgb4
Exog
Aurkc
Invs
Dhrs7c
LOC102547047
LOC365985
Bmp5
Cdh16
RGD1311595
Itgb3
Ctr9
Limd2
Abhd6
Rpl21
Tpd52l2
Acot4
Kdelr1
Atp2b1
Phyhd1
Vdac2
Morf4l1
Zfp326
Tsta3
LOC680254
RGD1308742
Pdgfc
Ptges3
Ccndbp1
Axin1
Snd1
Nfib
Smim19
Ltbp1
Ttc23
Fam167b
Pcyox1
Akr1b8
Fam92a
Prkx
Ermard
Rnaseh2b
Emc2
Polr3h
Exosc4
Dpp4
Lyar
Siva1
Txndc5
Acp2
Cnot8
Slfn13
Igf2r
Cog5
Ccdc34
Mettl15
Pgap2
Tra2b
Tmem242
Klhl23
Prrc1
Slc27a4
Galk2
Bcas2
Clec10a
Tmco6
Gucy2c
Slc17a1
Pecam1
Uso1
Dnajc22
Ankrd13a
Krt8
Uspl1
Anapc4
Slc35f6
Cryz
Gpr182
Phtf1
Ocln
Fchsd2
Zc3h7b
Sc5d
Aifm1
Tspyl4
Lsm8
Ezh2
Lsr
Cryl1
Traf3
Sgk3
Tst
RGD1559896
Xrcc5
Aurkb
Med11
Bre
Pisd
Clasp1
Mvd
Pld3
Ppfibp2
Polr1e
Pdzk1
Zfp148
Tprg1l
Rragd
Ptprj
Ncdn
Fam96a
Fis1
Nubpl
Mff
Itfg1
Inmt
Il4r
St3gal2
Atp11b
Lmna
Yipf5
Mad1l1
Smap1
Tm9sf4
Dnlz
Ssx2ip
Kif20b
Mrpl39
Lrrc42
Sardh
Ift81
Lmf1
Tek
Bmyc
Rala
Mrpl15
Por
Mtpap
Clcc1
Mettl3
Zfp612
Brd4
Nt5c3b
Prkcb
Crtc2
Tbc1d9
Chmp1b
Mnd1
Ezr
Coq7
Tbce
Iars2
Dpy19l1
Nusap1
Cmpk2
Plekhg2
Smyd5
Rab4a
Acpp
Fam189b
Cbx5
Ergic2
Tmx4
LOC102550203
Snx2
Chrac1
Col18a1
Cnppd1
Nefl
Cox6a1
Apobec1
Fkrp
Hdac8
Cdca8
Gnptab
Hrasls5
Rassf3
Dek
Banf1
38231
Ddx60
Ndufa3
Pex16
Lhpp
Baz1a
Tmem222
Tie1
Med23
Arfgap3
Tecpr1
Pir
Snx24
Basp1
Acox3
Pja1
Ddt
Micall1
Erg
LOC497848
Cul4b
Cbx6
Lhfp
Rnf217
Rbms2
Fbrsl1
Nup210
Nup133
Mmp11
Ltv1
Bivm
Zc3h15
Tc2n
LOC691113
Irf2bp1
Adra1d
Khdrbs1
Golm1
Tdrd3
Met
Nudcd2
Coq3
Rflna
Atad2
Dennd2d
Bmp1
Oma1
Syngr2
Nthl1
Abhd11os
Chrm5
Atxn1l
LOC102550331
Trip12
Nxt2
Kif15
Pbk
Lrpap1
Atp6v0c
Dennd5a
Kif23
Phf12
RGD1307830
Dmtn
Trim2
LOC679811
Rab30
Zfr2
Brix1
Rerg
Epm2aip1
Ets2
Pla2g6
Serinc3
Fxn
Vamp4
Sgsm2
Cped1
Ube2o
Cited1
Lamc1
Eapp
Tnfrsf26
Perp
Hbb
Ap4s1
Rprm
Igfbp4
Sprr1a
LOC102552369
Tmem159
Btrc
Toe1
Phip
Napa
Poc1b
Spc24
Eif1ad
Xpo6
Ccdc24
Cyp39a1
Tmem41b
Akap12
Gtf3a
LOC100910286
Pik3r4
Mrpl42
Sh3glb2
Zfp386
LOC102546843
Ap1m1
Ndufv3
Lin54
Spata13
Tmem71
Rps4y2
Gbe1
Lrig1
RGD1566320
Spg20
Sms
Nuf2
Snn
Gdap2
Vbp1
Zfp955a
F8a1
Birc5
Ppp3ca
Dusp23
Slc28a3
Melk
Vav2
LOC502684
Imp3
Aim1l
Ubox5
Kansl3
Gkap1
Med27
Cdc26
LOC680835
Brpf3
Hoxd9
Tcf20
Gtf3c2
Adamts9
Rnpepl1
Reep6
Prkaca
Sema6b
Mta2
LOC100912002
Fgd6
Snx1
Prpf8
Unc5cl
Prelid2
Npffr2
Lamc3
Ppp1r12c
Ldb1
Sec61b
Ranbp6
Eln
Actn3
Adk
Slc46a1
Fam171b
Il36rn
Actr3b
Nxn
Tmem141
RGD1311703
Sft2d3
Sox7
Gde1
Adat3
Polr1c
Lgmn
Zfp68
Acsl3
Wasf2
Calml5
Pts
Sptan1
Haao
Tmem56
Pcsk6
Stard10
Cysrt1
Srd5a3
Ipp
Pip
Cript
LOC102555995
Katna1
Neil1
Sh2d2a
Egln1
Dancr
Pex12
Yes1
Ttc12
Rdh12
Ddn
Slc13a4
Ppp2r2a
Vwa3a
Sec31a
Edrf1
Pawr
Ets1
Elk4
Mrpl19
Eml6
LOC102548988
LOC100912517
Top2a
Cpne2
Shc3
Klf12
A4galt
Atp1a4
Fam103a1
Hyal3
Ahcyl2
Ano9
Ramp2
LOC100365089
Dlgap5
Wnt2b
Rab11fip2
Pygb
Ppy
Pop4
Espl1
Insr
Zfr
Pappa2
Tnni2
RGD1308430
Fam83f
Tigar
Mfap5
RGD1562339
Fyb
Bcas1
Pin1
Gjb5
Klk6
Igsf6
Hmces
Flt1
Lrtm2
Scn8a
Npy4r
Efnb1
Ptar1
LOC100912577
Axin2
Pifo
Izumo4
Apbb1ip
Itgad
Vsnl1
Cpg1
Itpr2
Cep135
Gipc3
