# Supplementary material for: A feature selection strategy for gene expression time series experiments with hidden Markov models
Source: PLoS One. 2019 Oct 10;14(10):e0223183. doi: 10.1371/journal.pone.0223183 (PMC6786538; doi:10.1371/journal.pone.0223183)
Supplement: S6 Table — Table with the over repressented GO terms using the relevant features found in the TGP CCl4 microarray data and DAVID. The table has the GO term, its description, the p-value, adjusted p-value, q-value and its relevant genes. (XLSX) [file pone.0223183.s007.xlsx]

## Sheet: Sheet1
ID	Description	pvalue	p.adjust	qvalue	gene-entrezID	Count
GO:0001570	vasculogenesis	2.78211e-07	9.59085e-05	1.33893e-05	64558/81613/64466/361103/310533/296456/25614/89806/79237/311723/680835/81810/89804/25694/29645/24517/114490/100360914/286896/29248/311944/245963/58966/29344	24
GO:0034332	adherens junction organization	7.57988e-07	0.000241186	3.3777e-05	309447/25614/366474/116683/89804/361069/312846/362918/171009/365895/360820/58966/306871/64666/298594/100363276/24224/289992/305645/29645/60465/305679/114514/287931/304740	25
GO:0009894	regulation of catabolic process	8.79869e-07	0.000269595	3.78079e-05	303592/24464/289623/313702/25515/24948/24329/84471/25614/300052/364952/26295/83533/94196/54319/24842/292188/363122/94340/685384/94342/290326/81663/79257/24207/293719/100360914/117017/24409/680586/302502/29344/171136/301020/113927/499417/360658/83427/64462/304150/368062/25636/295171/287984/303801/363603/171009/289831/361532/192178/114590/502894/361805/294235/25403/308913/25594/501454/316557/365022…	76
GO:0018210	peptidyl-threonine modification	1.18817e-06	0.00030717	4.33199e-05	362779/29415/292090/289623/25515/316064/140583/29591/79214/117558/81810/25636/361069/79257/24224/116554/25023/26295/361532/25579/315843/29355/24553/140908	24
GO:0042176	regulation of protein catabolic process	1.24643e-06	0.000312466	4.41075e-05	303592/289623/313702/25515/24948/24329/25614/84471/300052/364952/94196/54319/292188/363122/685384/94342/290326/81663/79257/100360914/293719/24409/302502/171136/301020/113927/499417/360658/83427/64462/304150/368062/25636/295171/287984/303801/289831/361532/114590/361805/294235/25403/501454/316557/365022/361765/25621/298696/313493/140657/309165/54281/60355/29192/303016/315696/317396	57
GO:0016071	mRNA metabolic process	2.22636e-06	0.000541645	7.65332e-05	171365/24948/117268/363026/170912/296913/362160/300837/29497/362153/362264/361035/314988/81685/292831/315708/309338/310756/291797/287727/117259/295428/361317/499020/79227/363077/79256/299805/301226/295334/293058/117017/300045/361542/680586/680445/245926/310820/29344/306222/304092/307745/679898/501515/293184/362251/292681/25636/287530/25383/291295/307050/363603/290647/361531/83515/362152/192178/29…	75
GO:0010564	regulation of cell cycle process	6.65412e-06	0.00141071	0.000200149	501702/363131/309523/25515/494320/500715/24329/689364/498411/312299/317335/315330/246284/363425/298573/310352/60571/362844/295625/360764/311944/680006/25725/29458/311336/24842/315843/501083/296750/29134/291797/363481/360643/207122/680835/58919/84402/100360914/360592/24553/302502/29344/691431/303378/362081/293649/25636/366381/81709/363249/116554/361056/300860/361532/498959/114592/100360077/294235/…	77
GO:0018107	peptidyl-threonine phosphorylation	7.09597e-06	0.00146673	0.000208234	362779/29415/289623/25515/316064/140583/29591/117558/81810/25636/361069/79257/24224/116554/25023/26295/361532/25579/315843/29355/24553/140908	22
GO:0031396	regulation of protein ubiquitination	1.80662e-05	0.00298516	0.000424254	313702/117060/499417/25515/300813/100034253/89820/29591/25614/293184/363836/54355/305963/300052/289831/114300/26295/114590/311944/64515/363481/685384/363164/365037/63840/79257/298696/140654/361831/100360914/293719/362501/360577/29192/287606/316575/140908	37
GO:0034330	cell junction organization	2.2793e-05	0.00355201	0.000507845	309447/81613/29302/29591/25614/366474/116683/89804/25636/361069/312846/362918/171009/64355/292949/295625/360820/365895/58966/306871/64666/298594/207122/100363276/117036/24224/305645/29645/289992/83497/60377/60465/298487/296136/305679/114514/287931/89843/304740	39
GO:0045732	positive regulation of protein catabolic process	2.41932e-05	0.00370011	0.00052924	113927/499417/360658/25515/24948/64462/83427/84471/25614/368062/295171/300052/364952/361532/114590/361805/94196/54319/294235/292188/363122/685384/94342/501454/316557/365022/25621/79257/100360914/60355/29192/317396/302502/315696/303016/171136	36
GO:0009896	positive regulation of catabolic process	2.51274e-05	0.00377299	0.000539862	113927/499417/360658/25515/24948/83427/64462/84471/25614/368062/295171/300052/364952/171009/363603/361532/192178/114590/94196/361805/54319/294235/292188/363122/94340/685384/94342/501454/316557/365022/25621/79257/291841/24954/25459/100360914/117017/60355/29192/680586/303016/302502/315696/317396/29344/171136	46
GO:0018209	peptidyl-serine modification	2.79631e-05	0.00412308	0.000590246	362779/65278/303592/310131/113927/313702/64823/292090/25515/308265/64462/83427/29591/79214/300955/25636/89804/361069/116554/501563/299618/81649/310838/26295/171498/171497/100362347/114592/306886/315843/29355/299827/289014/117558/207122/81810/79257/24224/362856/313388/25023/292554/287931/25181/25579/24553/140908	47
GO:0045216	cell-cell junction organization	3.06704e-05	0.0043658	0.000625446	309447/81613/29591/25614/366474/116683/89804/361069/312846/362918/171009/64355/292949/295625/360820/365895/58966/306871/64666/298594/207122/100363276/24224/305645/29645/289992/83497/60377/60465/298487/296136/305679/114514/287931/89843/304740	36
GO:0034333	adherens junction assembly	3.53228e-05	0.00477978	0.000685466	64666/298594/366474/100363276/89804/361069/24224/289992/305645/29645/171009/60465/305679/114514/287931/360820/365895/58966	18
GO:0016569	covalent chromatin modification	3.6468e-05	0.00485498	0.000696456	94165/362779/291439/117060/100362548/24948/84578/361798/363026/312299/312154/361724/690026/300837/311575/171120/246284/306817/310352/26295/362844/297576/311944/29355/24842/310615/688041/363481/94342/360642/63840/317346/300891/309790/25023/60447/291440/360592/25579/316575/363630/302502/684297/309447/312440/299810/89820/316328/293184/362594/65137/293488/25383/116554/361531/361532/114592/100360077/2…	73
GO:0007044	cell-substrate junction assembly	4.02001e-05	0.00518374	0.000743516	309447/29302/64666/298594/25614/366474/100363276/116683/117036/89804/361069/24224/289992/29645/171009/60465/114514/287931/360820/304740	20
GO:0034248	regulation of cellular amide metabolic process	5.49513e-05	0.00620912	0.000888518	24948/117268/24329/361927/363854/317335/29497/361035/298573/360426/366619/360821/310756/307657/295428/298874/63840/79256/299805/304799/287436/299609/63880/117017/680586/298426/64831/29344/308971/308306/83427/360801/300955/84599/292023/364070/299618/298700/192178/497198/502988/24440/502894/361805/307498/292148/170900/291841/63912/362952/140654/361661/29261/289352/24674/315170/315697	57
GO:0018105	peptidyl-serine phosphorylation	5.86271e-05	0.00644706	0.000928128	362779/65278/303592/310131/113927/313702/64823/25515/308265/64462/83427/29591/300955/25636/89804/361069/116554/501563/299618/81649/310838/26295/171498/171497/100362347/114592/306886/315843/29355/299827/289014/117558/207122/81810/79257/24224/362856/313388/25023/292554/287931/25579/24553/140908	44
GO:0006417	regulation of translation	9.61991e-05	0.0097789	0.00139135	24948/117268/24329/361927/363854/317335/29497/361035/298573/366619/360821/310756/307657/298874/295428/63840/79256/299805/304799/287436/63880/117017/680586/298426/64831/29344/308971/308306/83427/360801/300955/292023/364070/299618/298700/192178/497198/24440/502988/361805/307498/292148/170900/291841/63912/362952/140654/361661/29261/289352/24674/315170/315697	53
GO:0034329	cell junction assembly	9.85109e-05	0.00977265	0.00139135	309447/29302/25614/366474/116683/89804/25636/361069/171009/64355/295625/360820/365895/58966/64666/298594/207122/100363276/117036/24224/289992/29645/305645/83497/60377/60465/298487/296136/305679/114514/287931/304740	32
GO:0031329	regulation of cellular catabolic process	0.000100791	0.00976367	0.00139135	301020/303592/24464/113927/289623/499417/25515/24948/64462/83427/25614/368062/25636/295171/303801/363603/289831/361532/83533/192178/114590/502894/361805/94196/54319/292188/308913/25594/94340/685384/94342/365022/290326/361765/25621/81663/291841/79257/24207/313493/54281/293719/100360914/25459/24954/117017/29192/680586/317396/315696/29344	51
GO:0046777	protein autophosphorylation	0.000101765	0.00963198	0.00139135	362779/65278/64823/25678/24329/29591/25614/84598/25636/89804/499073/311163/501563/299618/24884/29398/81649/362844/497198/54251/306886/362510/302495/24514/100361294/83782/65169/289014/117558/315649/116477/287269/292554/24954/59075/25579/24553/303259/79429/140908/114111	41
GO:0010608	posttranscriptional regulation of gene expression	0.000120547	0.0112709	0.00162963	24948/117268/24329/170912/361927/363854/317335/29497/361035/298573/366619/360821/310756/29134/307657/295428/298874/63840/79256/299805/304799/287436/63880/117017/680586/298426/64831/29344/308971/308306/83427/360801/300955/292023/25383/364070/299618/298700/192178/117280/497198/502988/24440/361805/307498/305831/292148/170900/289014/29150/291841/63912/362952/140654/361661/29261/289352/24674/315170/31…	60
GO:1903362	regulation of cellular protein catabolic process	0.000134324	0.0122738	0.00177597	301020/303592/113927/289623/499417/25515/24948/64462/83427/25614/368062/25636/303801/289831/361532/114590/361805/94196/54319/292188/685384/94342/365022/25621/361765/290326/81663/79257/313493/54281/100360914/293719/29192/317396	34
GO:0016570	histone modification	0.000138759	0.012538	0.00180093	362779/100362548/117060/24948/84578/361798/363026/312299/312154/361724/300837/311575/171120/246284/310352/362844/26295/311944/29355/310615/24842/688041/363481/360642/63840/317346/300891/309790/25023/60447/291440/360592/25579/316575/363630/302502/684297/309447/312440/299810/89820/316328/293184/362594/65137/293488/116554/361531/361532/114592/100360077/24514/309647/140583/170900/24817/362132/362856/…	65
GO:0022411	cellular component disassembly	0.000144123	0.0126066	0.00180899	246294/362779/361390/312927/171365/361288/25515/306866/29591/306575/29541/25650/288584/50654/64159/24842/307657/312812/29135/63840/313861/366624/114514/307271/140673/25579/305581/301020/290356/360243/293408/307091/311204/84398/79215/290647/100912286/303021/502894/25745/288057/312437/83782/305831/367152/25253/493810/117036/24677/689688/299954/171113/60355/84359/25145/29264/500555/689161/304740	59
GO:0006397	mRNA processing	0.000165383	0.013728	0.00198665	171365/24948/117268/363026/170912/296913/362160/300837/29497/362153/362264/361035/309338/291797/287727/117259/361317/295428/79227/499020/295334/293058/361542/680445/245926/310820/29344/306222/679898/304092/293184/362251/25636/292681/287530/25383/291295/307050/290647/361531/83515/362152/494445/297695/361574/681234/305910/306066/314417/498425/680891/299620/56081/362990/361667	55
GO:0051640	organelle localization	0.000203585	0.0163803	0.0023781	361390/24948/64633/689364/25614/79237/305963/64351/500545/79433/301085/26295/366872/81685/54319/311336/25132/682507/501083/85248/361452/25334/83613/289820/25531/25476/294286/317630/309957/114514/59114/140673/305581/25084/59267/299850/312132/81655/362452/84599/500282/58842/287156/367171/25745/85491/312166/500707/363059/294318/117558/315740/64041/287541/313388/308581/362235/315135/29192/116500/2514…	65
GO:0010498	proteasomal protein catabolic process	0.000213571	0.0168494	0.00244723	303592/288042/307821/289623/25515/24948/84430/24792/94196/292188/685384/94342/499877/290326/81663/79257/60447/100360914/293719/362501/289924/83499/84508/301020/297498/113927/300813/83427/362002/64462/29676/368062/362081/366381/287984/303801/289831/361532/498959/114590/287772/64515/305420/298068/294318/365022/361765/140941/140657/361181/29192/363452/317396/360533	54
GO:0097193	intrinsic apoptotic signaling pathway	0.000217519	0.0169962	0.00246896	117540/296350/289623/114552/83427/300955/315639/317335/81709/282819/289777/83531/362791/60571/83533/292949/81685/114590/288584/66028/362510/294235/365895/24514/24842/308654/311137/94342/116675/140941/360480/24224/308896/140654/308543/298370/100360914/362501/296137/59114/287931/64547/314465/287606/298074	45
GO:0015931	nucleobase-containing compound transport	0.000251655	0.0187533	0.00272775	691431/24948/117268/306866/53372/315617/79237/315352/360726/362152/306886/292085/316108/25274/291797/297522/292244/79227/311191/116697/140944/58958/315170/116669/60423/296219/310808/29344	28
GO:0007067	mitotic nuclear division	0.000273423	0.0199992	0.00291125	113927/313702/25515/308265/689364/299850/362081/291787/293649/64307/65137/64193/366381/114764/305963/314949/315330/500282/246284/500545/361532/494445/295661/114592/680006/313742/311336/315843/682507/64515/501083/305420/312812/360643/140583/84015/363059/304951/84014/315740/64041/140654/24954/294286/296137/114514/292464/24553/299933/315696/304740	51
GO:1903320	regulation of protein modification by small protein conjugation or removal	0.000281771	0.0202458	0.00294795	313702/117060/499417/25515/300813/100034253/89820/29591/25614/293184/363836/54355/305963/300052/289831/114300/26295/114590/311944/64515/363481/685384/363164/365037/63840/79257/298696/140654/361831/100360914/293719/362501/360577/29192/287606/316575/140908	37
GO:0000280	nuclear division	0.00029301	0.0206858	0.00301314	309523/313702/494320/25515/361798/308265/689364/64193/114764/305963/314949/315330/246284/363425/500545/298573/81685/295661/680006/25725/313742/311336/315843/682507/501083/312812/94342/360643/304951/680835/289820/294286/287524/114514/64547/292464/24553/299933/113927/360243/299850/362081/291787/293649/64307/65137/366381/81709/500282/361532/494445/114592/64515/305420/84015/140583/363059/84014/315740…	69
GO:0045862	positive regulation of proteolysis	0.000333774	0.0227547	0.0033016	113927/499417/25515/24948/83427/64462/25614/25385/368062/65137/317335/295171/311163/290317/26295/83533/361532/292949/114590/288584/25745/94196/66028/64513/24232/24514/292188/685384/364388/367152/29135/316557/300786/365022/361765/79257/140654/25476/25459/100360914/29192/287931/246097/64547/303073/317396/315696	47
GO:0032781	positive regulation of ATPase activity	0.000334781	0.0226361	0.0033016	117540/25532/246314/25531/299609/117280/25650/362184/360734/689560/84379/364240	12
GO:0007015	actin filament organization	0.00036532	0.0244759	0.00355782	361286/313702/308265/29591/309429/311224/361069/362298/362918/308864/360921/308765/54319/64159/360468/682507/312812/25603/29583/313024/296710/289820/690130/293344/366624/114514/361505/302421/310131/84591/297518/300955/79215/689711/25745/64513/84015/493810/100363276/24224/78976/305066/25418/308581/60465/287931/29433/25043/64185/304740/684811	51
GO:0016055	Wnt signaling pathway	0.000397358	0.0259641	0.00379432	83837/313702/117060/64633/308265/309429/79237/81678/317335/300837/689560/311163/497936/364952/310352/25565/94196/679110/363122/29134/170667/58919/79257/84402/361261/59114/679811/65278/309447/113927/64823/83427/64462/313228/293649/116466/689176/282836/290317/29373/81649/361531/114505/682999/64558/140585/361765/298696/287541/289992/302526/360577/29192/59075	54
GO:0043462	regulation of ATPase activity	0.00040472	0.0262318	0.00383419	117540/362184/689560/282819/25532/689176/25531/246314/299609/117280/25650/29248/360734/84379/364240	15
GO:0061136	regulation of proteasomal protein catabolic process	0.000425151	0.027324	0.00399464	301020/303592/113927/289623/25515/24948/685384/94342/83427/64462/365022/290326/361765/368062/81663/25636/79257/303801/289831/100360914/293719/361532/29192/114590/94196/292188/317396	27
GO:0198738	cell-cell signaling by wnt	0.000428296	0.0273114	0.00399464	83837/313702/117060/64633/308265/309429/79237/81678/317335/300837/689560/311163/497936/364952/310352/25565/94196/679110/363122/29134/170667/58919/79257/84402/361261/59114/679811/65278/309447/113927/64823/83427/64462/313228/293649/116466/689176/282836/290317/29373/81649/361531/114505/682999/64558/140585/361765/298696/287541/289992/302526/360577/29192/59075	54
GO:0032434	regulation of proteasomal ubiquitin-dependent protein catabolic process	0.000485358	0.0304262	0.0044256	301020/303592/113927/289623/25515/685384/94342/83427/64462/365022/368062/290326/81663/79257/289831/293719/361532/29192/114590/94196/292188/317396	22
GO:0043161	proteasome-mediated ubiquitin-dependent protein catabolic process	0.000485539	0.0302085	0.0044256	84508/297498/301020/303592/113927/288042/307821/289623/300813/25515/83427/362002/64462/84430/29676/368062/362081/366381/287984/361532/498959/114590/94196/292188/287772/64515/305420/298068/685384/94342/294318/365022/290326/361765/499877/140941/79257/140657/60447/293719/100360914/362501/361181/29192/289924/363452/83499/317396/360533	49
GO:0061640	cytoskeleton-dependent cytokinesis	0.000550872	0.0336986	0.00494616	309523/296121/305614/304092/79433/25515/114592/315740/680835/311336/315696/289820/306575	13
GO:0000226	microtubule cytoskeleton organization	0.000574354	0.0348526	0.0051188	494320/25515/84578/689364/25614/499073/362739/306575/114764/81685/54319/311336/311391/501083/289822/311191/680835/313861/83613/79257/361255/294286/114514/305288/292464/360592/60374/65201/304092/64462/81655/362081/170577/84392/364033/116554/289777/300860/360840/367171/25745/114592/117535/64515/305310/499755/140583/363059/170900/315740/64041/313388/308023/308581/140654/252921/292554/56725/683722/29…	63
GO:0009411	response to UV	0.000637765	0.037002	0.00540375	24248/24948/300993/24329/316557/140583/24919/64026/498411/315639/290326/499073/24224/58919/81709/116554/308896/25737/309165/100360914/497198/114592/301382/24842/302502/298074	26
GO:0032970	regulation of actin filament-based process	0.0006615	0.038086	0.00551787	29302/291760/308265/29591/309429/296571/89804/361069/362298/689560/362918/308864/308765/257646/54319/64159/293024/682507/306871/312812/29583/313024/296710/289820/293344/366624/114514/361505/310131/84591/24929/297518/300955/116683/79215/25745/493810/117558/100363276/305066/78976/60465/303342/287931/29433/25043/306400/304740/684811/58971	50
GO:0007059	chromosome segregation	0.000664992	0.037758	0.00551787	303592/360243/25515/361798/308265/689364/313961/366381/317335/64193/300797/305963/314949/315330/246284/500282/500545/362844/361532/81685/295661/114592/680006/313742/311336/64515/501083/29134/305420/363481/298594/94342/360643/84015/363059/315740/289820/64041/140654/308581/100360914/294286/296137/299933	44
GO:0070972	protein localization to endoplasmic reticulum	0.000700534	0.039199	0.0057337	298068/363707/81784/296076/311203/291685/80843/304290/315548/361577/689560/294912	12
GO:0051301	cell division	0.000710894	0.0395002	0.00577917	501702/363131/309523/313702/25515/689364/64193/306575/114764/500545/79433/297576/295625/295661/311336/682507/501083/24248/304951/207122/680835/58919/289820/294286/114514/292464/81757/79429/114111/360457/304092/113927/360243/291787/65137/366381/296121/500282/361532/367171/114592/64515/292925/25594/305614/84014/363059/315740/298696/64041/290744/313388/140654/292554/140908/315696/304740	57
GO:0031397	negative regulation of protein ubiquitination	0.000898048	0.0486671	0.00711496	117060/313702/363481/100034253/89820/63840/305963/300052/140654/114300/26295/293719/360577/29192/316575/140908	16
GO:0048193	Golgi vesicle transport	0.000918492	0.049105	0.00720699	246294/303304/84471/84599/78961/364033/304978/64351/58842/289831/299075/287177/685144/64154/85491/297728/296750/297522/360956/363059/293456/314030/140940/619346/360495/290659/56042/116666/60355/309187/310843/291464/304743/84379	34
GO:0051258	protein polymerization	0.000922469	0.0489961	0.00720699	310131/361286/289623/84591/64462/308265/309429/297518/311224/300955/362298/79215/114764/116554/362918/83531/308864/25745/308765/64159/682507/312812/305310/493810/29583/296710/83613/289820/140654/293344/252921/60465/114514/361505/29433/25043/65201/304740	38
GO:1903050	regulation of proteolysis involved in cellular protein catabolic process	0.000935112	0.0493346	0.00721741	301020/303592/113927/289623/25515/499417/24948/64462/83427/25614/368062/25636/303801/289831/361532/114590/94196/292188/685384/94342/365022/361765/290326/81663/79257/293719/100360914/29192/317396	29
GO:0051493	regulation of cytoskeleton organization	0.000940902	0.0493182	0.00721741	29302/25515/308265/689364/29591/309429/296571/89804/361069/362298/306575/114764/362918/685607/308864/308765/293024/54319/64159/682507/501083/312812/313024/29583/313861/296710/289820/293344/366624/114514/361505/360592/65201/310131/84591/297518/300955/362081/116683/79215/116554/300860/25745/305310/140583/170900/493810/100363276/78976/305066/140654/60465/303342/287931/29433/29264/314859/25043/306400…	61
GO:0007045	cell-substrate adherens junction assembly	0.000947798	0.0493583	0.00721741	64666/298594/366474/100363276/89804/361069/24224/289992/29645/171009/60465/114514/287931/360820	14
GO:0048041	focal adhesion assembly	0.000947798	0.0493583	0.00721741	64666/298594/366474/100363276/89804/361069/24224/289992/29645/171009/60465/114514/287931/360820	14
