# Supplementary material for: A feature selection strategy for gene expression time series experiments with hidden Markov models
Source: PLoS One. 2019 Oct 10;14(10):e0223183. doi: 10.1371/journal.pone.0223183 (PMC6786538; doi:10.1371/journal.pone.0223183)
Supplement: S7 Table — Table with the over repressented KEGG pathways using the relevant features found in the TGP CCl4 microarray data and KEGG. The table has the KEGG pathways, its description, the p-value, adjusted p-value, q-value and its relevant genes. (XLSX) [file pone.0223183.s008.xlsx]

## Sheet: Sheet1
ID	Description	pvalue	p.adjust	qvalue	gene-entrezID	Count
rno03020	RNA polymerase	9.41336e-05	9.41336e-05	0.013434	117017/306012/289561/100361574/301246/313245/362728/362858/361102/361365/300088	11
rno04340	Hedgehog signaling pathway	0.000100491	0.000100491	0.013434	64823/113927/25372/64462/293508/58919/25636/361765/84392/84380/24224/65278/303614	13
rno00450	Selenocompound metabolism	0.00114411	0.00114411	0.0875594	50551/297437/361661/368066/541589/291314/299851	7
rno03060	Protein export	0.00195123	0.00195123	0.0875594	296076/315548/80843/680782/363707/294912/298068/291685	8
rno04510	Focal adhesion	0.00229287	0.00229287	0.0875594	25023/114111/29433/54251/24553/363425/24329/117036/58919/288057/360820/306400/499076/305679/116640/116554/85385/304913/296456/296603/114858/25594/24224/79429/360457/25614/29432/116669/295378/311862/29302/117558	32
rno05169	Epstein-Barr virus infection	0.00250334	0.00250334	0.0875594	81649/117017/64635/24842/81525/293508/306886/25636/306012/289924/289561/360801/100361574/309165/100361294/689030/362788/301246/116554/299827/307821/289395/84598/83499/24224/114495/362858/361102/246756/360640/287772/287984/361365/308267/300088	35
rno04310	Wnt signaling pathway	0.00260939	0.00260939	0.0875594	24842/25023/24674/29192/113927/64558/65137/293508/83837/58919/25636/84402/314212/116554/361765/24675/364952/293649/313228/679110/79257/29134/140941/116466/287526	25
rno04014	Ras signaling pathway	0.00261989	0.00261989	0.0875594	29692/84014/25023/81757/114111/24356/29433/24409/24954/54251/24553/116683/360426/54355/293508/24329/25636/24605/304063/309165/364774/116554/299827/85385/685451/288779/309548/114858/25385/79429/64633/360457/29432/114119/313874/89804	36
rno00512	Mucin type O-glycan biosynthesis	0.0032798	0.0032798	0.0901127	64043/79214/64442/362275/292090/65044/311039/286976	8
rno00240	Pyrimidine metabolism	0.00337036	0.00337036	0.0901127	83782/117017/29261/306012/685579/289561/100361574/685679/301246/313245/362728/290741/314004/362858/360629/361102/246272/361365/300088	19
rno04210	Apoptosis	0.0058976	0.0058976	0.143348	24842/60374/64041/64026/81678/246097/83533/64547/64159/306886/24605/309165/116554/498331/361046/290027/50654/25385/84359/24224/287606/246756/360640	23
rno04520	Adherens junction	0.00715481	0.00715481	0.147235	29645/24954/24553/29591/81810/24329/305679/308023/682507/24884/311163/314843/313024/682937	14
rno05210	Colorectal cancer	0.00715885	0.00715885	0.147235	24842/81709/81757/64041/29591/81810/81685/64547/24329/58919/24605/116554/290537/79257/29134/24224	16
rno04810	Regulation of actin cytoskeleton	0.0100378	0.0100378	0.191699	29433/64350/81663/53949/79433/24329/54319/288057/360820/25745/305938/24605/306400/297518/499076/305679/303342/682507/303073/296710/296456/296603/25594/79429/25614/29432/366624/295378/313024/29302/117558	31
